# Supplementary material for: GePMI: A statistical model for personal intestinal microbiome identification
Source: NPJ Biofilms Microbiomes. 2018 Sep 4;4:20. doi: 10.1038/s41522-018-0065-2 (PMC6123480; doi:10.1038/s41522-018-0065-2)
Supplement: Supplementary file 1 — Supplementary Table 1 [file 41522_2018_65_MOESM1_ESM.xlsx]

## Sheet: supplementary table 1
#samples	project name	subject id	source
FMT_FAT_006-22-0-0	Impact of faecal microbiota transplantation on the intestinal microbiome in metabolic syndrome patients (FMT)	FAT_006	http://www.ebi.ac.uk/ena/data/view/PRJEB12357
FMT_FAT_006-22-14-0	Impact of faecal microbiota transplantation on the intestinal microbiome in metabolic syndrome patients (FMT)	FAT_006	http://www.ebi.ac.uk/ena/data/view/PRJEB12357
FMT_FAT_006-22-2-0	Impact of faecal microbiota transplantation on the intestinal microbiome in metabolic syndrome patients (FMT)	FAT_006	http://www.ebi.ac.uk/ena/data/view/PRJEB12357
FMT_FAT_006-22-42-0	Impact of faecal microbiota transplantation on the intestinal microbiome in metabolic syndrome patients (FMT)	FAT_006	http://www.ebi.ac.uk/ena/data/view/PRJEB12357
FMT_FAT_006-22-84-0	Impact of faecal microbiota transplantation on the intestinal microbiome in metabolic syndrome patients (FMT)	FAT_006	http://www.ebi.ac.uk/ena/data/view/PRJEB12357
FMT_FAT_008-22-0-0	Impact of faecal microbiota transplantation on the intestinal microbiome in metabolic syndrome patients (FMT)	FAT_008	http://www.ebi.ac.uk/ena/data/view/PRJEB12357
FMT_FAT_008-22-14-0	Impact of faecal microbiota transplantation on the intestinal microbiome in metabolic syndrome patients (FMT)	FAT_008	http://www.ebi.ac.uk/ena/data/view/PRJEB12357
FMT_FAT_008-22-2-0	Impact of faecal microbiota transplantation on the intestinal microbiome in metabolic syndrome patients (FMT)	FAT_008	http://www.ebi.ac.uk/ena/data/view/PRJEB12357
FMT_FAT_008-22-42-0	Impact of faecal microbiota transplantation on the intestinal microbiome in metabolic syndrome patients (FMT)	FAT_008	http://www.ebi.ac.uk/ena/data/view/PRJEB12357
FMT_FAT_008-22-84-0	Impact of faecal microbiota transplantation on the intestinal microbiome in metabolic syndrome patients (FMT)	FAT_008	http://www.ebi.ac.uk/ena/data/view/PRJEB12357
FMT_FAT_010-22-0-0	Impact of faecal microbiota transplantation on the intestinal microbiome in metabolic syndrome patients (FMT)	FAT_010	http://www.ebi.ac.uk/ena/data/view/PRJEB12357
FMT_FAT_010-22-14-0	Impact of faecal microbiota transplantation on the intestinal microbiome in metabolic syndrome patients (FMT)	FAT_010	http://www.ebi.ac.uk/ena/data/view/PRJEB12357
FMT_FAT_010-22-2-0	Impact of faecal microbiota transplantation on the intestinal microbiome in metabolic syndrome patients (FMT)	FAT_010	http://www.ebi.ac.uk/ena/data/view/PRJEB12357
FMT_FAT_010-22-42-0	Impact of faecal microbiota transplantation on the intestinal microbiome in metabolic syndrome patients (FMT)	FAT_010	http://www.ebi.ac.uk/ena/data/view/PRJEB12357
FMT_FAT_010-22-84-0	Impact of faecal microbiota transplantation on the intestinal microbiome in metabolic syndrome patients (FMT)	FAT_010	http://www.ebi.ac.uk/ena/data/view/PRJEB12357
FMT_FAT_012-22-0-0	Impact of faecal microbiota transplantation on the intestinal microbiome in metabolic syndrome patients (FMT)	FAT_012	http://www.ebi.ac.uk/ena/data/view/PRJEB12357
FMT_FAT_012-22-14-0	Impact of faecal microbiota transplantation on the intestinal microbiome in metabolic syndrome patients (FMT)	FAT_012	http://www.ebi.ac.uk/ena/data/view/PRJEB12357
FMT_FAT_012-22-2-0	Impact of faecal microbiota transplantation on the intestinal microbiome in metabolic syndrome patients (FMT)	FAT_012	http://www.ebi.ac.uk/ena/data/view/PRJEB12357
FMT_FAT_012-22-42-0	Impact of faecal microbiota transplantation on the intestinal microbiome in metabolic syndrome patients (FMT)	FAT_012	http://www.ebi.ac.uk/ena/data/view/PRJEB12357
FMT_FAT_012-22-84-0	Impact of faecal microbiota transplantation on the intestinal microbiome in metabolic syndrome patients (FMT)	FAT_012	http://www.ebi.ac.uk/ena/data/view/PRJEB12357
FMT_FAT_014-22-0-0	Impact of faecal microbiota transplantation on the intestinal microbiome in metabolic syndrome patients (FMT)	FAT_014	http://www.ebi.ac.uk/ena/data/view/PRJEB12357
FMT_FAT_014-22-14-0	Impact of faecal microbiota transplantation on the intestinal microbiome in metabolic syndrome patients (FMT)	FAT_014	http://www.ebi.ac.uk/ena/data/view/PRJEB12357
FMT_FAT_014-22-2-0	Impact of faecal microbiota transplantation on the intestinal microbiome in metabolic syndrome patients (FMT)	FAT_014	http://www.ebi.ac.uk/ena/data/view/PRJEB12357
FMT_FAT_014-22-42-0	Impact of faecal microbiota transplantation on the intestinal microbiome in metabolic syndrome patients (FMT)	FAT_014	http://www.ebi.ac.uk/ena/data/view/PRJEB12357
FMT_FAT_014-22-84-0	Impact of faecal microbiota transplantation on the intestinal microbiome in metabolic syndrome patients (FMT)	FAT_014	http://www.ebi.ac.uk/ena/data/view/PRJEB12357
FMT_FAT_015-22-0-0	Impact of faecal microbiota transplantation on the intestinal microbiome in metabolic syndrome patients (FMT)	FAT_015	http://www.ebi.ac.uk/ena/data/view/PRJEB12357
FMT_FAT_015-22-14-0	Impact of faecal microbiota transplantation on the intestinal microbiome in metabolic syndrome patients (FMT)	FAT_015	http://www.ebi.ac.uk/ena/data/view/PRJEB12357
FMT_FAT_015-22-2-0	Impact of faecal microbiota transplantation on the intestinal microbiome in metabolic syndrome patients (FMT)	FAT_015	http://www.ebi.ac.uk/ena/data/view/PRJEB12357
FMT_FAT_015-22-42-0	Impact of faecal microbiota transplantation on the intestinal microbiome in metabolic syndrome patients (FMT)	FAT_015	http://www.ebi.ac.uk/ena/data/view/PRJEB12357
FMT_FAT_015-22-84-0	Impact of faecal microbiota transplantation on the intestinal microbiome in metabolic syndrome patients (FMT)	FAT_015	http://www.ebi.ac.uk/ena/data/view/PRJEB12357
FMT_FAT_017-22-0-0	Impact of faecal microbiota transplantation on the intestinal microbiome in metabolic syndrome patients (FMT)	FAT_017	http://www.ebi.ac.uk/ena/data/view/PRJEB12357
FMT_FAT_017-22-14-0	Impact of faecal microbiota transplantation on the intestinal microbiome in metabolic syndrome patients (FMT)	FAT_017	http://www.ebi.ac.uk/ena/data/view/PRJEB12357
FMT_FAT_017-22-2-0	Impact of faecal microbiota transplantation on the intestinal microbiome in metabolic syndrome patients (FMT)	FAT_017	http://www.ebi.ac.uk/ena/data/view/PRJEB12357
FMT_FAT_017-22-42-0	Impact of faecal microbiota transplantation on the intestinal microbiome in metabolic syndrome patients (FMT)	FAT_017	http://www.ebi.ac.uk/ena/data/view/PRJEB12357
FMT_FAT_017-22-84-0	Impact of faecal microbiota transplantation on the intestinal microbiome in metabolic syndrome patients (FMT)	FAT_017	http://www.ebi.ac.uk/ena/data/view/PRJEB12357
FMT_FAT_020-22-0-0	Impact of faecal microbiota transplantation on the intestinal microbiome in metabolic syndrome patients (FMT)	FAT_020	http://www.ebi.ac.uk/ena/data/view/PRJEB12357
FMT_FAT_020-22-14-0	Impact of faecal microbiota transplantation on the intestinal microbiome in metabolic syndrome patients (FMT)	FAT_020	http://www.ebi.ac.uk/ena/data/view/PRJEB12357
FMT_FAT_020-22-2-0	Impact of faecal microbiota transplantation on the intestinal microbiome in metabolic syndrome patients (FMT)	FAT_020	http://www.ebi.ac.uk/ena/data/view/PRJEB12357
FMT_FAT_020-22-42-0	Impact of faecal microbiota transplantation on the intestinal microbiome in metabolic syndrome patients (FMT)	FAT_020	http://www.ebi.ac.uk/ena/data/view/PRJEB12357
FMT_FAT_020-22-84-0	Impact of faecal microbiota transplantation on the intestinal microbiome in metabolic syndrome patients (FMT)	FAT_020	http://www.ebi.ac.uk/ena/data/view/PRJEB12357
FMT_FAT_023-22-0-0	Impact of faecal microbiota transplantation on the intestinal microbiome in metabolic syndrome patients (FMT)	FAT_023	http://www.ebi.ac.uk/ena/data/view/PRJEB12357
FMT_FAT_023-22-14-0	Impact of faecal microbiota transplantation on the intestinal microbiome in metabolic syndrome patients (FMT)	FAT_023	http://www.ebi.ac.uk/ena/data/view/PRJEB12357
FMT_FAT_023-22-2-0	Impact of faecal microbiota transplantation on the intestinal microbiome in metabolic syndrome patients (FMT)	FAT_023	http://www.ebi.ac.uk/ena/data/view/PRJEB12357
FMT_FAT_023-22-42-0	Impact of faecal microbiota transplantation on the intestinal microbiome in metabolic syndrome patients (FMT)	FAT_023	http://www.ebi.ac.uk/ena/data/view/PRJEB12357
FMT_FAT_023-22-84-0	Impact of faecal microbiota transplantation on the intestinal microbiome in metabolic syndrome patients (FMT)	FAT_023	http://www.ebi.ac.uk/ena/data/view/PRJEB12357
FMT_FAT_024-22-0-0	Impact of faecal microbiota transplantation on the intestinal microbiome in metabolic syndrome patients (FMT)	FAT_024	http://www.ebi.ac.uk/ena/data/view/PRJEB12357
FMT_FAT_024-22-14-0	Impact of faecal microbiota transplantation on the intestinal microbiome in metabolic syndrome patients (FMT)	FAT_024	http://www.ebi.ac.uk/ena/data/view/PRJEB12357
FMT_FAT_024-22-2-0	Impact of faecal microbiota transplantation on the intestinal microbiome in metabolic syndrome patients (FMT)	FAT_024	http://www.ebi.ac.uk/ena/data/view/PRJEB12357
FMT_FAT_024-22-42-0	Impact of faecal microbiota transplantation on the intestinal microbiome in metabolic syndrome patients (FMT)	FAT_024	http://www.ebi.ac.uk/ena/data/view/PRJEB12357
FMT_FAT_024-22-84-0	Impact of faecal microbiota transplantation on the intestinal microbiome in metabolic syndrome patients (FMT)	FAT_024	http://www.ebi.ac.uk/ena/data/view/PRJEB12357
FMT_FAT_DON_11-22-0-4	Impact of faecal microbiota transplantation on the intestinal microbiome in metabolic syndrome patients (FMT)	FAT_DON_11	http://www.ebi.ac.uk/ena/data/view/PRJEB12357
FMT_FAT_DON_11-22-0-5	Impact of faecal microbiota transplantation on the intestinal microbiome in metabolic syndrome patients (FMT)	FAT_DON_11	http://www.ebi.ac.uk/ena/data/view/PRJEB12357
FMT_FAT_DON_11-22-0-6	Impact of faecal microbiota transplantation on the intestinal microbiome in metabolic syndrome patients (FMT)	FAT_DON_11	http://www.ebi.ac.uk/ena/data/view/PRJEB12357
FMT_FAT_DON_19-22-0-0	Impact of faecal microbiota transplantation on the intestinal microbiome in metabolic syndrome patients (FMT)	FAT_DON_19	http://www.ebi.ac.uk/ena/data/view/PRJEB12357
FMT_FAT_DON_8-22-0-0	Impact of faecal microbiota transplantation on the intestinal microbiome in metabolic syndrome patients (FMT)	FAT_DON_8	http://www.ebi.ac.uk/ena/data/view/PRJEB12357
HMP_s147406386-gt-v1-r0-2016	Human Microbiome Project(HMP)	s147406386	http://hmpdacc.org/HMIWGS/all/
HMP_s158256496-gt-v2-r0	Human Microbiome Project(HMP)	s158256496	http://hmpdacc.org/HMIWGS/all/
HMP_s158337416-gt-v1-r0	Human Microbiome Project(HMP)	s158337416	http://hmpdacc.org/HMIWGS/all/
HMP_s158337416-gt-v2-r0	Human Microbiome Project(HMP)	s158337416	http://hmpdacc.org/HMIWGS/all/
HMP_s158357646-gt-v1-r0-2016	Human Microbiome Project(HMP)	s158357646	http://hmpdacc.org/HMIWGS/all/
HMP_s158458797-gt-v1-r0	Human Microbiome Project(HMP)	s158458797	http://hmpdacc.org/HMIWGS/all/
HMP_s158479027-gt-v1-r0	Human Microbiome Project(HMP)	s158479027	http://hmpdacc.org/HMIWGS/all/
HMP_s158479027-gt-v2-r0	Human Microbiome Project(HMP)	s158479027	http://hmpdacc.org/HMIWGS/all/
HMP_s158499257-gt-v1-r0	Human Microbiome Project(HMP)	s158499257	http://hmpdacc.org/HMIWGS/all/
HMP_s158499257-gt-v2-r0	Human Microbiome Project(HMP)	s158499257	http://hmpdacc.org/HMIWGS/all/
HMP_s158742018-gt-v1-r0	Human Microbiome Project(HMP)	s158742018	http://hmpdacc.org/HMIWGS/all/
HMP_s158802708-gt-v1-r0-2016	Human Microbiome Project(HMP)	s158802708	http://hmpdacc.org/HMIWGS/all/
HMP_s158802708-gt-v1-r0	Human Microbiome Project(HMP)	s158802708	http://hmpdacc.org/HMIWGS/all/
HMP_s158802708-gt-v1-r1-2016	Human Microbiome Project(HMP)	s158802708	http://hmpdacc.org/HMIWGS/all/
HMP_s158802708-gt-v2-r0	Human Microbiome Project(HMP)	s158802708	http://hmpdacc.org/HMIWGS/all/
HMP_s158822939-gt-v1-r0-2016	Human Microbiome Project(HMP)	s158822939	http://hmpdacc.org/HMIWGS/all/
HMP_s158883629-gt-v1-r0	Human Microbiome Project(HMP)	s158883629	http://hmpdacc.org/HMIWGS/all/
HMP_s158883629-gt-v2-r0	Human Microbiome Project(HMP)	s158883629	http://hmpdacc.org/HMIWGS/all/
HMP_s158883629-gt-v3-r0	Human Microbiome Project(HMP)	s158883629	http://hmpdacc.org/HMIWGS/all/
HMP_s158924089-gt-v2-r0	Human Microbiome Project(HMP)	s158924089	http://hmpdacc.org/HMIWGS/all/
HMP_s158944319-gt-v1-r0-2016	Human Microbiome Project(HMP)	s158944319	http://hmpdacc.org/HMIWGS/all/
HMP_s158944319-gt-v1-r0	Human Microbiome Project(HMP)	s158944319	http://hmpdacc.org/HMIWGS/all/
HMP_s158944319-gt-v2-r0	Human Microbiome Project(HMP)	s158944319	http://hmpdacc.org/HMIWGS/all/
HMP_s158984779-gt-v1-r0-2016	Human Microbiome Project(HMP)	s158984779	http://hmpdacc.org/HMIWGS/all/
HMP_s159005010-gt-v2-r0	Human Microbiome Project(HMP)	s159005010	http://hmpdacc.org/HMIWGS/all/
HMP_s159146620-gt-v1-r0	Human Microbiome Project(HMP)	s159146620	http://hmpdacc.org/HMIWGS/all/
HMP_s159166850-gt-v1-r0-2016	Human Microbiome Project(HMP)	s159166850	http://hmpdacc.org/HMIWGS/all/
HMP_s159166850-gt-v1-r0	Human Microbiome Project(HMP)	s159166850	http://hmpdacc.org/HMIWGS/all/
HMP_s159207311-gt-v1-r0-2016	Human Microbiome Project(HMP)	s159207311	http://hmpdacc.org/HMIWGS/all/
HMP_s159207311-gt-v1-r0	Human Microbiome Project(HMP)	s159207311	http://hmpdacc.org/HMIWGS/all/
HMP_s159207311-gt-v2-r0	Human Microbiome Project(HMP)	s159207311	http://hmpdacc.org/HMIWGS/all/
HMP_s159227541-gt-v1-r0	Human Microbiome Project(HMP)	s159227541	http://hmpdacc.org/HMIWGS/all/
HMP_s159227541-gt-v2-r0	Human Microbiome Project(HMP)	s159227541	http://hmpdacc.org/HMIWGS/all/
HMP_s159227541-gt-v3-r0	Human Microbiome Project(HMP)	s159227541	http://hmpdacc.org/HMIWGS/all/
HMP_s159247771-gt-v1-r0	Human Microbiome Project(HMP)	s159247771	http://hmpdacc.org/HMIWGS/all/
HMP_s159247771-gt-v2-r0	Human Microbiome Project(HMP)	s159247771	http://hmpdacc.org/HMIWGS/all/
HMP_s159268001-gt-v1-r0	Human Microbiome Project(HMP)	s159268001	http://hmpdacc.org/HMIWGS/all/
HMP_s159268001-gt-v2-r0	Human Microbiome Project(HMP)	s159268001	http://hmpdacc.org/HMIWGS/all/
HMP_s159288231-gt-v1-r0-2016	Human Microbiome Project(HMP)	s159288231	http://hmpdacc.org/HMIWGS/all/
HMP_s159288231-gt-v1-r1-2016	Human Microbiome Project(HMP)	s159288231	http://hmpdacc.org/HMIWGS/all/
HMP_s159369152-gt-v1-r0	Human Microbiome Project(HMP)	s159369152	http://hmpdacc.org/HMIWGS/all/
HMP_s159369152-gt-v2-r0	Human Microbiome Project(HMP)	s159369152	http://hmpdacc.org/HMIWGS/all/
HMP_s159429842-gt-v1-r0-2016	Human Microbiome Project(HMP)	s159429842	http://hmpdacc.org/HMIWGS/all/
HMP_s159429842-gt-v1-r1-2016	Human Microbiome Project(HMP)	s159429842	http://hmpdacc.org/HMIWGS/all/
HMP_s159490532-gt-sff	Human Microbiome Project(HMP)	s159490532	http://hmpdacc.org/HMIWGS/all/
HMP_s159490532-gt-v1-r0	Human Microbiome Project(HMP)	s159490532	http://hmpdacc.org/HMIWGS/all/
HMP_s159490532-gt-v2-r0	Human Microbiome Project(HMP)	s159490532	http://hmpdacc.org/HMIWGS/all/
HMP_s159510762-gt-v1-r0	Human Microbiome Project(HMP)	s159510762	http://hmpdacc.org/HMIWGS/all/
HMP_s159510762-gt-v2-r0	Human Microbiome Project(HMP)	s159510762	http://hmpdacc.org/HMIWGS/all/
HMP_s159551223-gt-v1-r0	Human Microbiome Project(HMP)	s159551223	http://hmpdacc.org/HMIWGS/all/
HMP_s159551223-gt-v2-r0	Human Microbiome Project(HMP)	s159551223	http://hmpdacc.org/HMIWGS/all/
HMP_s159571453-gt-v1-r0	Human Microbiome Project(HMP)	s159571453	http://hmpdacc.org/HMIWGS/all/
HMP_s159571453-gt-v2-r0	Human Microbiome Project(HMP)	s159571453	http://hmpdacc.org/HMIWGS/all/
HMP_s159591683-gt-sff	Human Microbiome Project(HMP)	s159591683	http://hmpdacc.org/HMIWGS/all/
HMP_s159591683-gt-v1-r0	Human Microbiome Project(HMP)	s159591683	http://hmpdacc.org/HMIWGS/all/
HMP_s159591683-gt-v2-r0	Human Microbiome Project(HMP)	s159591683	http://hmpdacc.org/HMIWGS/all/
HMP_s159611913-gt-v1-r0	Human Microbiome Project(HMP)	s159611913	http://hmpdacc.org/HMIWGS/all/
HMP_s159611913-gt-v2-r0	Human Microbiome Project(HMP)	s159611913	http://hmpdacc.org/HMIWGS/all/
HMP_s159632143-gt-v1-r0	Human Microbiome Project(HMP)	s159632143	http://hmpdacc.org/HMIWGS/all/
HMP_s159713063-gt-v2-r0	Human Microbiome Project(HMP)	s159713063	http://hmpdacc.org/HMIWGS/all/
HMP_s159733294-gt-v1-r0	Human Microbiome Project(HMP)	s159733294	http://hmpdacc.org/HMIWGS/all/
HMP_s159753524-gt-v1-r0-2016	Human Microbiome Project(HMP)	s159753524	http://hmpdacc.org/HMIWGS/all/
HMP_s159753524-gt-v1-r1-2016	Human Microbiome Project(HMP)	s159753524	http://hmpdacc.org/HMIWGS/all/
HMP_s159753524-gt-v1-r1	Human Microbiome Project(HMP)	s159753524	http://hmpdacc.org/HMIWGS/all/
HMP_s159753524-gt-v1-r2	Human Microbiome Project(HMP)	s159753524	http://hmpdacc.org/HMIWGS/all/
HMP_s159753524-gt-v2-r0	Human Microbiome Project(HMP)	s159753524	http://hmpdacc.org/HMIWGS/all/
HMP_s159753524-gt-v3-r0	Human Microbiome Project(HMP)	s159753524	http://hmpdacc.org/HMIWGS/all/
HMP_s159814214-gt-v1-r0	Human Microbiome Project(HMP)	s159814214	http://hmpdacc.org/HMIWGS/all/
HMP_s159814214-gt-v2-r0	Human Microbiome Project(HMP)	s159814214	http://hmpdacc.org/HMIWGS/all/
HMP_s159915365-gt-v1-r0	Human Microbiome Project(HMP)	s159915365	http://hmpdacc.org/HMIWGS/all/
HMP_s160097436-gt-v1-r0-2016	Human Microbiome Project(HMP)	s160097436	http://hmpdacc.org/HMIWGS/all/
HMP_s160158126-gt-v1-r0	Human Microbiome Project(HMP)	s160158126	http://hmpdacc.org/HMIWGS/all/
HMP_s160158126-gt-v2-r0	Human Microbiome Project(HMP)	s160158126	http://hmpdacc.org/HMIWGS/all/
HMP_s160178356-gt-v1-r0-2016	Human Microbiome Project(HMP)	s160178356	http://hmpdacc.org/HMIWGS/all/
HMP_s160178356-gt-v1-r0	Human Microbiome Project(HMP)	s160178356	http://hmpdacc.org/HMIWGS/all/
HMP_s160178356-gt-v1-r1-2016	Human Microbiome Project(HMP)	s160178356	http://hmpdacc.org/HMIWGS/all/
HMP_s160218816-gt-v1-r0	Human Microbiome Project(HMP)	s160218816	http://hmpdacc.org/HMIWGS/all/
HMP_s160319967-gt-v1-r0-2016	Human Microbiome Project(HMP)	s160319967	http://hmpdacc.org/HMIWGS/all/
HMP_s160319967-gt-v1-r0	Human Microbiome Project(HMP)	s160319967	http://hmpdacc.org/HMIWGS/all/
HMP_s160319967-gt-v1-r1-2016	Human Microbiome Project(HMP)	s160319967	http://hmpdacc.org/HMIWGS/all/
HMP_s160380657-gt-v1-r0-2016	Human Microbiome Project(HMP)	s160380657	http://hmpdacc.org/HMIWGS/all/
HMP_s160380657-gt-v1-r0	Human Microbiome Project(HMP)	s160380657	http://hmpdacc.org/HMIWGS/all/
HMP_s160380657-gt-v1-r1-2016	Human Microbiome Project(HMP)	s160380657	http://hmpdacc.org/HMIWGS/all/
HMP_s160400887-gt-v1-r0	Human Microbiome Project(HMP)	s160400887	http://hmpdacc.org/HMIWGS/all/
HMP_s160421117-gt-v1-r0-2016	Human Microbiome Project(HMP)	s160421117	http://hmpdacc.org/HMIWGS/all/
HMP_s160421117-gt-v1-r0	Human Microbiome Project(HMP)	s160421117	http://hmpdacc.org/HMIWGS/all/
HMP_s160421117-gt-v1-r1-2016	Human Microbiome Project(HMP)	s160421117	http://hmpdacc.org/HMIWGS/all/
HMP_s160502038-gt-v1-r0-2016	Human Microbiome Project(HMP)	s160502038	http://hmpdacc.org/HMIWGS/all/
HMP_s160502038-gt-v1-r0	Human Microbiome Project(HMP)	s160502038	http://hmpdacc.org/HMIWGS/all/
HMP_s160502038-gt-v1-r1-2016	Human Microbiome Project(HMP)	s160502038	http://hmpdacc.org/HMIWGS/all/
HMP_s160582958-gt-v1-r0-2016	Human Microbiome Project(HMP)	s160582958	http://hmpdacc.org/HMIWGS/all/
HMP_s160582958-gt-v1-r0	Human Microbiome Project(HMP)	s160582958	http://hmpdacc.org/HMIWGS/all/
HMP_s160582958-gt-v1-r1-2016	Human Microbiome Project(HMP)	s160582958	http://hmpdacc.org/HMIWGS/all/
HMP_s160603188-gt-v1-r0-2016	Human Microbiome Project(HMP)	s160603188	http://hmpdacc.org/HMIWGS/all/
HMP_s160603188-gt-v1-r0	Human Microbiome Project(HMP)	s160603188	http://hmpdacc.org/HMIWGS/all/
HMP_s160603188-gt-v1-r1-2016	Human Microbiome Project(HMP)	s160603188	http://hmpdacc.org/HMIWGS/all/
HMP_s160643649-gt-v1-r0	Human Microbiome Project(HMP)	s160643649	http://hmpdacc.org/HMIWGS/all/
HMP_s160704339-gt-v1-r0	Human Microbiome Project(HMP)	s160704339	http://hmpdacc.org/HMIWGS/all/
HMP_s160765029-gt-v1-r0	Human Microbiome Project(HMP)	s160765029	http://hmpdacc.org/HMIWGS/all/
HMP_s160947100-gt-v1-r0-2016	Human Microbiome Project(HMP)	s160947100	http://hmpdacc.org/HMIWGS/all/
HMP_s161007791-gt-v1-r0-2016	Human Microbiome Project(HMP)	s161007791	http://hmpdacc.org/HMIWGS/all/
HMP_s161230322-gt-v1-r0-2016	Human Microbiome Project(HMP)	s161230322	http://hmpdacc.org/HMIWGS/all/
HMP_s161412393-gt-v1-r0-2016	Human Microbiome Project(HMP)	s161412393	http://hmpdacc.org/HMIWGS/all/
HMP_s161554003-gt-v1-r0-2016	Human Microbiome Project(HMP)	s161554003	http://hmpdacc.org/HMIWGS/all/
HMP_s178713055-gt-v1-r0-2016	Human Microbiome Project(HMP)	s178713055	http://hmpdacc.org/HMIWGS/all/
HMP_s246515023-gt-v1-r0-2016	Human Microbiome Project(HMP)	s246515023	http://hmpdacc.org/HMIWGS/all/
HMP_s246515023-gt-v1-r0	Human Microbiome Project(HMP)	s246515023	http://hmpdacc.org/HMIWGS/all/
HMP_s246515023-gt-v2-r0	Human Microbiome Project(HMP)	s246515023	http://hmpdacc.org/HMIWGS/all/
HMP_s275382046-gt-v1-r0-2016	Human Microbiome Project(HMP)	s275382046	http://hmpdacc.org/HMIWGS/all/
HMP_s336497421-gt-v1-r0-2016	Human Microbiome Project(HMP)	s336497421	http://hmpdacc.org/HMIWGS/all/
HMP_s338793263-gt-v1-r0-2016	Human Microbiome Project(HMP)	s338793263	http://hmpdacc.org/HMIWGS/all/
HMP_s338793263-gt-v1-r0	Human Microbiome Project(HMP)	s338793263	http://hmpdacc.org/HMIWGS/all/
HMP_s368533040-gt-v1-r0-2016	Human Microbiome Project(HMP)	s368533040	http://hmpdacc.org/HMIWGS/all/
HMP_s370027359-gt-v1-r0-2016	Human Microbiome Project(HMP)	s370027359	http://hmpdacc.org/HMIWGS/all/
HMP_s370425937-gt-v1-r0	Human Microbiome Project(HMP)	s370425937	http://hmpdacc.org/HMIWGS/all/
HMP_s370425937-gt-v2-r0	Human Microbiome Project(HMP)	s370425937	http://hmpdacc.org/HMIWGS/all/
HMP_s375450439-gt-v1-r0-2016	Human Microbiome Project(HMP)	s375450439	http://hmpdacc.org/HMIWGS/all/
HMP_s404239096-gt-v1-r0	Human Microbiome Project(HMP)	s404239096	http://hmpdacc.org/HMIWGS/all/
HMP_s508703490-gt-v1-r0-2016	Human Microbiome Project(HMP)	s508703490	http://hmpdacc.org/HMIWGS/all/
HMP_s508703490-gt-v1-r0	Human Microbiome Project(HMP)	s508703490	http://hmpdacc.org/HMIWGS/all/
HMP_s508703490-gt-v1-r1-2016	Human Microbiome Project(HMP)	s508703490	http://hmpdacc.org/HMIWGS/all/
HMP_s517810313-gt-v1-r0-2016	Human Microbiome Project(HMP)	s517810313	http://hmpdacc.org/HMIWGS/all/
HMP_s550534656-gt-v1-r0-2016	Human Microbiome Project(HMP)	s550534656	http://hmpdacc.org/HMIWGS/all/
HMP_s550534656-gt-v1-r0	Human Microbiome Project(HMP)	s550534656	http://hmpdacc.org/HMIWGS/all/
HMP_s550534656-gt-v1-r1-2016	Human Microbiome Project(HMP)	s550534656	http://hmpdacc.org/HMIWGS/all/
HMP_s604812005-gt-v1-r0-2016	Human Microbiome Project(HMP)	s604812005	http://hmpdacc.org/HMIWGS/all/
HMP_s604812005-gt-v1-r0	Human Microbiome Project(HMP)	s604812005	http://hmpdacc.org/HMIWGS/all/
HMP_s604812005-gt-v2-r0	Human Microbiome Project(HMP)	s604812005	http://hmpdacc.org/HMIWGS/all/
HMP_s638754422-gt-v1-r0-2016	Human Microbiome Project(HMP)	s638754422	http://hmpdacc.org/HMIWGS/all/
HMP_s638754422-gt-v1-r0	Human Microbiome Project(HMP)	s638754422	http://hmpdacc.org/HMIWGS/all/
HMP_s638754422-gt-v2-r0	Human Microbiome Project(HMP)	s638754422	http://hmpdacc.org/HMIWGS/all/
HMP_s663835652-gt-v1-r0-2016	Human Microbiome Project(HMP)	s663835652	http://hmpdacc.org/HMIWGS/all/
HMP_s675950834-gt-v1-r0-2016	Human Microbiome Project(HMP)	s675950834	http://hmpdacc.org/HMIWGS/all/
HMP_s675950834-gt-v1-r0	Human Microbiome Project(HMP)	s675950834	http://hmpdacc.org/HMIWGS/all/
HMP_s682102541-gt-v1-r0-2016	Human Microbiome Project(HMP)	s682102541	http://hmpdacc.org/HMIWGS/all/
HMP_s686765762-gt-v1-r0-2016	Human Microbiome Project(HMP)	s686765762	http://hmpdacc.org/HMIWGS/all/
HMP_s686765762-gt-v1-r0	Human Microbiome Project(HMP)	s686765762	http://hmpdacc.org/HMIWGS/all/
HMP_s686765762-gt-v2-r0	Human Microbiome Project(HMP)	s686765762	http://hmpdacc.org/HMIWGS/all/
HMP_s706846339-gt-v1-r0-2016	Human Microbiome Project(HMP)	s706846339	http://hmpdacc.org/HMIWGS/all/
HMP_s706846339-gt-v1-r0	Human Microbiome Project(HMP)	s706846339	http://hmpdacc.org/HMIWGS/all/
HMP_s737052003-gt-v1-r0-2016	Human Microbiome Project(HMP)	s737052003	http://hmpdacc.org/HMIWGS/all/
HMP_s737052003-gt-v1-r0	Human Microbiome Project(HMP)	s737052003	http://hmpdacc.org/HMIWGS/all/
HMP_s763395383-gt-v1-r0-2016	Human Microbiome Project(HMP)	s763395383	http://hmpdacc.org/HMIWGS/all/
HMP_s763435843-gt-v2-r0	Human Microbiome Project(HMP)	s763435843	http://hmpdacc.org/HMIWGS/all/
HMP_s763496533-gt-v1-r0	Human Microbiome Project(HMP)	s763496533	http://hmpdacc.org/HMIWGS/all/
HMP_s763496533-gt-v2-r0	Human Microbiome Project(HMP)	s763496533	http://hmpdacc.org/HMIWGS/all/
HMP_s763536994-gt-v1-r0	Human Microbiome Project(HMP)	s763536994	http://hmpdacc.org/HMIWGS/all/
HMP_s763536994-gt-v2-r0	Human Microbiome Project(HMP)	s763536994	http://hmpdacc.org/HMIWGS/all/
HMP_s763536994-gt-v3-r0	Human Microbiome Project(HMP)	s763536994	http://hmpdacc.org/HMIWGS/all/
HMP_s763557224-gt-v1-r0-2016	Human Microbiome Project(HMP)	s763557224	http://hmpdacc.org/HMIWGS/all/
HMP_s763577454-gt-v1-r0	Human Microbiome Project(HMP)	s763577454	http://hmpdacc.org/HMIWGS/all/
HMP_s763577454-gt-v2-r0	Human Microbiome Project(HMP)	s763577454	http://hmpdacc.org/HMIWGS/all/
HMP_s763597684-gt-v2-r0	Human Microbiome Project(HMP)	s763597684	http://hmpdacc.org/HMIWGS/all/
HMP_s763678604-gt-v1-r0	Human Microbiome Project(HMP)	s763678604	http://hmpdacc.org/HMIWGS/all/
HMP_s763678604-gt-v2-r0	Human Microbiome Project(HMP)	s763678604	http://hmpdacc.org/HMIWGS/all/
HMP_s763719065-gt-v1-r0-2016	Human Microbiome Project(HMP)	s763719065	http://hmpdacc.org/HMIWGS/all/
HMP_s763721271-gt-v1-r0-2016	Human Microbiome Project(HMP)	s763721271	http://hmpdacc.org/HMIWGS/all/
HMP_s763759525-gt-v1-r0	Human Microbiome Project(HMP)	s763759525	http://hmpdacc.org/HMIWGS/all/
HMP_s763759525-gt-v2-r0	Human Microbiome Project(HMP)	s763759525	http://hmpdacc.org/HMIWGS/all/
HMP_s763820215-gt-v1-r0-2016	Human Microbiome Project(HMP)	s763820215	http://hmpdacc.org/HMIWGS/all/
HMP_s763820215-gt-v1-r0	Human Microbiome Project(HMP)	s763820215	http://hmpdacc.org/HMIWGS/all/
HMP_s763820215-gt-v2-r0	Human Microbiome Project(HMP)	s763820215	http://hmpdacc.org/HMIWGS/all/
HMP_s763840445-gt-v1-r0	Human Microbiome Project(HMP)	s763840445	http://hmpdacc.org/HMIWGS/all/
HMP_s763840445-gt-v2-r0	Human Microbiome Project(HMP)	s763840445	http://hmpdacc.org/HMIWGS/all/
HMP_s763860675-gt-v1-r0	Human Microbiome Project(HMP)	s763860675	http://hmpdacc.org/HMIWGS/all/
HMP_s763860675-gt-v2-r0	Human Microbiome Project(HMP)	s763860675	http://hmpdacc.org/HMIWGS/all/
HMP_s763901136-gt-v1-r0	Human Microbiome Project(HMP)	s763901136	http://hmpdacc.org/HMIWGS/all/
HMP_s763901136-gt-v2-r0	Human Microbiome Project(HMP)	s763901136	http://hmpdacc.org/HMIWGS/all/
HMP_s763921366-gt-v1-r0-2016	Human Microbiome Project(HMP)	s763921366	http://hmpdacc.org/HMIWGS/all/
HMP_s763961826-gt-v1-r0	Human Microbiome Project(HMP)	s763961826	http://hmpdacc.org/HMIWGS/all/
HMP_s763961826-gt-v2-r0	Human Microbiome Project(HMP)	s763961826	http://hmpdacc.org/HMIWGS/all/
HMP_s763982056-gt-v1-r0-2016	Human Microbiome Project(HMP)	s763982056	http://hmpdacc.org/HMIWGS/all/
HMP_s763982056-gt-v1-r0	Human Microbiome Project(HMP)	s763982056	http://hmpdacc.org/HMIWGS/all/
HMP_s763982056-gt-v2-r0	Human Microbiome Project(HMP)	s763982056	http://hmpdacc.org/HMIWGS/all/
HMP_s764002286-gt-v2-r0	Human Microbiome Project(HMP)	s764002286	http://hmpdacc.org/HMIWGS/all/
HMP_s764042746-gt-v1-r0	Human Microbiome Project(HMP)	s764042746	http://hmpdacc.org/HMIWGS/all/
HMP_s764042746-gt-v2-r0	Human Microbiome Project(HMP)	s764042746	http://hmpdacc.org/HMIWGS/all/
HMP_s764062976-gt-v1-r0	Human Microbiome Project(HMP)	s764062976	http://hmpdacc.org/HMIWGS/all/
HMP_s764062976-gt-v2-r0	Human Microbiome Project(HMP)	s764062976	http://hmpdacc.org/HMIWGS/all/
HMP_s764083206-gt-v1-r0	Human Microbiome Project(HMP)	s764083206	http://hmpdacc.org/HMIWGS/all/
HMP_s764083206-gt-v2-r0	Human Microbiome Project(HMP)	s764083206	http://hmpdacc.org/HMIWGS/all/
HMP_s764143897-gt-v1-r0	Human Microbiome Project(HMP)	s764143897	http://hmpdacc.org/HMIWGS/all/
HMP_s764143897-gt-v2-r0	Human Microbiome Project(HMP)	s764143897	http://hmpdacc.org/HMIWGS/all/
HMP_s764184357-gt-v2-r0	Human Microbiome Project(HMP)	s764184357	http://hmpdacc.org/HMIWGS/all/
HMP_s764224817-gt-v1-r0	Human Microbiome Project(HMP)	s764224817	http://hmpdacc.org/HMIWGS/all/
HMP_s764224817-gt-v2-r0	Human Microbiome Project(HMP)	s764224817	http://hmpdacc.org/HMIWGS/all/
HMP_s764285508-gt-v1-r0-2016	Human Microbiome Project(HMP)	s764285508	http://hmpdacc.org/HMIWGS/all/
HMP_s764285508-gt-v1-r0	Human Microbiome Project(HMP)	s764285508	http://hmpdacc.org/HMIWGS/all/
HMP_s764305738-gt-v1-r0	Human Microbiome Project(HMP)	s764305738	http://hmpdacc.org/HMIWGS/all/
HMP_s764305738-gt-v2-r0	Human Microbiome Project(HMP)	s764305738	http://hmpdacc.org/HMIWGS/all/
HMP_s764325968-gt-v1-r0	Human Microbiome Project(HMP)	s764325968	http://hmpdacc.org/HMIWGS/all/
HMP_s764325968-gt-v2-r0	Human Microbiome Project(HMP)	s764325968	http://hmpdacc.org/HMIWGS/all/
HMP_s764366428-gt-v1-r0-2016	Human Microbiome Project(HMP)	s764366428	http://hmpdacc.org/HMIWGS/all/
HMP_s764366428-gt-v1-r1-2016	Human Microbiome Project(HMP)	s764366428	http://hmpdacc.org/HMIWGS/all/
HMP_s764447348-gt-v1-r0	Human Microbiome Project(HMP)	s764447348	http://hmpdacc.org/HMIWGS/all/
HMP_s764447348-gt-v2-r0	Human Microbiome Project(HMP)	s764447348	http://hmpdacc.org/HMIWGS/all/
HMP_s764467579-gt-v1-r0-2016	Human Microbiome Project(HMP)	s764467579	http://hmpdacc.org/HMIWGS/all/
HMP_s764487809-gt-v1-r0	Human Microbiome Project(HMP)	s764487809	http://hmpdacc.org/HMIWGS/all/
HMP_s764487809-gt-v2-r0	Human Microbiome Project(HMP)	s764487809	http://hmpdacc.org/HMIWGS/all/
HMP_s764508039-gt-v1-r0-2016	Human Microbiome Project(HMP)	s764508039	http://hmpdacc.org/HMIWGS/all/
HMP_s764508039-gt-v1-r0	Human Microbiome Project(HMP)	s764508039	http://hmpdacc.org/HMIWGS/all/
HMP_s764508039-gt-v1-r1-2016	Human Microbiome Project(HMP)	s764508039	http://hmpdacc.org/HMIWGS/all/
HMP_s764588959-gt-v1-r0-2016	Human Microbiome Project(HMP)	s764588959	http://hmpdacc.org/HMIWGS/all/
HMP_s764588959-gt-v1-r0	Human Microbiome Project(HMP)	s764588959	http://hmpdacc.org/HMIWGS/all/
HMP_s764649650-gt-v1-r0-2016	Human Microbiome Project(HMP)	s764649650	http://hmpdacc.org/HMIWGS/all/
HMP_s764649650-gt-v1-r0	Human Microbiome Project(HMP)	s764649650	http://hmpdacc.org/HMIWGS/all/
HMP_s764669880-gt-v1-r0	Human Microbiome Project(HMP)	s764669880	http://hmpdacc.org/HMIWGS/all/
HMP_s764669880-gt-v2-r0	Human Microbiome Project(HMP)	s764669880	http://hmpdacc.org/HMIWGS/all/
HMP_s764811490-gt-v2-r0	Human Microbiome Project(HMP)	s764811490	http://hmpdacc.org/HMIWGS/all/
HMP_s764892411-gt-v2-r0	Human Microbiome Project(HMP)	s764892411	http://hmpdacc.org/HMIWGS/all/
HMP_s765013792-gt-v1-r0-2016	Human Microbiome Project(HMP)	s765013792	http://hmpdacc.org/HMIWGS/all/
HMP_s765013792-gt-v1-r0	Human Microbiome Project(HMP)	s765013792	http://hmpdacc.org/HMIWGS/all/
HMP_s765034022-gt-v1-r0-2016	Human Microbiome Project(HMP)	s765034022	http://hmpdacc.org/HMIWGS/all/
HMP_s765034022-gt-v1-r0	Human Microbiome Project(HMP)	s765034022	http://hmpdacc.org/HMIWGS/all/
HMP_s765074482-gt-v1-r0-2016	Human Microbiome Project(HMP)	s765074482	http://hmpdacc.org/HMIWGS/all/
HMP_s765074482-gt-v1-r0	Human Microbiome Project(HMP)	s765074482	http://hmpdacc.org/HMIWGS/all/
HMP_s765074482-gt-v2-r1	Human Microbiome Project(HMP)	s765074482	http://hmpdacc.org/HMIWGS/all/
HMP_s765074482-gt-v2-r2	Human Microbiome Project(HMP)	s765074482	http://hmpdacc.org/HMIWGS/all/
HMP_s765094712-gt-v1-r0-2016	Human Microbiome Project(HMP)	s765094712	http://hmpdacc.org/HMIWGS/all/
HMP_s765094712-gt-v1-r0	Human Microbiome Project(HMP)	s765094712	http://hmpdacc.org/HMIWGS/all/
HMP_s765094712-gt-v2-r0	Human Microbiome Project(HMP)	s765094712	http://hmpdacc.org/HMIWGS/all/
HMP_s765135172-gt-v1-r0-2016	Human Microbiome Project(HMP)	s765135172	http://hmpdacc.org/HMIWGS/all/
HMP_s765135172-gt-v1-r0	Human Microbiome Project(HMP)	s765135172	http://hmpdacc.org/HMIWGS/all/
HMP_s765155402-gt-v1-r0-2016	Human Microbiome Project(HMP)	s765155402	http://hmpdacc.org/HMIWGS/all/
HMP_s765195863-gt-v1-r0-2016	Human Microbiome Project(HMP)	s765195863	http://hmpdacc.org/HMIWGS/all/
HMP_s765216093-gt-v1-r0-2016	Human Microbiome Project(HMP)	s765216093	http://hmpdacc.org/HMIWGS/all/
HMP_s765256553-gt-v1-r0-2016	Human Microbiome Project(HMP)	s765256553	http://hmpdacc.org/HMIWGS/all/
HMP_s765276783-gt-v1-r0-2016	Human Microbiome Project(HMP)	s765276783	http://hmpdacc.org/HMIWGS/all/
HMP_s765337473-gt-v1-r0-2016	Human Microbiome Project(HMP)	s765337473	http://hmpdacc.org/HMIWGS/all/
HMP_s765337473-gt-v1-r0	Human Microbiome Project(HMP)	s765337473	http://hmpdacc.org/HMIWGS/all/
HMP_s765377934-gt-v1-r0-2016	Human Microbiome Project(HMP)	s765377934	http://hmpdacc.org/HMIWGS/all/
HMP_s765519544-gt-v1-r0-2016	Human Microbiome Project(HMP)	s765519544	http://hmpdacc.org/HMIWGS/all/
HMP_s765560005-gt-v1-r0	Human Microbiome Project(HMP)	s765560005	http://hmpdacc.org/HMIWGS/all/
HMP_s765620695-gt-v1-r0	Human Microbiome Project(HMP)	s765620695	http://hmpdacc.org/HMIWGS/all/
HMP_s765640925-gt-v1-r0-2016	Human Microbiome Project(HMP)	s765640925	http://hmpdacc.org/HMIWGS/all/
HMP_s765640925-gt-v1-r0	Human Microbiome Project(HMP)	s765640925	http://hmpdacc.org/HMIWGS/all/
HMP_s765701615-gt-v1-r0-2016	Human Microbiome Project(HMP)	s765701615	http://hmpdacc.org/HMIWGS/all/
HMP_s765701615-gt-v1-r0	Human Microbiome Project(HMP)	s765701615	http://hmpdacc.org/HMIWGS/all/
HMP_s809635352-gt-v1-r0-2016	Human Microbiome Project(HMP)	s809635352	http://hmpdacc.org/HMIWGS/all/
HMP_s809635352-gt-v1-r0	Human Microbiome Project(HMP)	s809635352	http://hmpdacc.org/HMIWGS/all/
HMP_s809635352-gt-v2-r0	Human Microbiome Project(HMP)	s809635352	http://hmpdacc.org/HMIWGS/all/
HMP_s823052294-gt-v1-r0-2016	Human Microbiome Project(HMP)	s823052294	http://hmpdacc.org/HMIWGS/all/
HMP_s823052294-gt-v1-r0	Human Microbiome Project(HMP)	s823052294	http://hmpdacc.org/HMIWGS/all/
HMP_s840279516-gt-v1-r0-2016	Human Microbiome Project(HMP)	s840279516	http://hmpdacc.org/HMIWGS/all/
HMP_s857980665-gt-v1-r0-2016	Human Microbiome Project(HMP)	s857980665	http://hmpdacc.org/HMIWGS/all/
HMP_s861967750-gt-v1-r0	Human Microbiome Project(HMP)	s861967750	http://hmpdacc.org/HMIWGS/all/
HMP_s863126187-gt-v1-r0-2016	Human Microbiome Project(HMP)	s863126187	http://hmpdacc.org/HMIWGS/all/
HMP_s866653606-gt-v1-r0-2016	Human Microbiome Project(HMP)	s866653606	http://hmpdacc.org/HMIWGS/all/
MRA_P10E-0	Impact of cefprozil on the gut microbiome of healthy individuals(MRA)	P10E	http://www.ebi.ac.uk/ena/data/view/PRJEB8094
MRA_P10E-7	Impact of cefprozil on the gut microbiome of healthy individuals(MRA)	P10E	http://www.ebi.ac.uk/ena/data/view/PRJEB8094
MRA_P10E-90	Impact of cefprozil on the gut microbiome of healthy individuals(MRA)	P10E	http://www.ebi.ac.uk/ena/data/view/PRJEB8094
MRA_P11E-0	Impact of cefprozil on the gut microbiome of healthy individuals(MRA)	P11E	http://www.ebi.ac.uk/ena/data/view/PRJEB8094
MRA_P11E-7	Impact of cefprozil on the gut microbiome of healthy individuals(MRA)	P11E	http://www.ebi.ac.uk/ena/data/view/PRJEB8094
MRA_P11E-90	Impact of cefprozil on the gut microbiome of healthy individuals(MRA)	P11E	http://www.ebi.ac.uk/ena/data/view/PRJEB8094
MRA_P12E-0	Impact of cefprozil on the gut microbiome of healthy individuals(MRA)	P12E	http://www.ebi.ac.uk/ena/data/view/PRJEB8094
MRA_P12E-7	Impact of cefprozil on the gut microbiome of healthy individuals(MRA)	P12E	http://www.ebi.ac.uk/ena/data/view/PRJEB8094
MRA_P12E-90	Impact of cefprozil on the gut microbiome of healthy individuals(MRA)	P12E	http://www.ebi.ac.uk/ena/data/view/PRJEB8094
MRA_P13E-0	Impact of cefprozil on the gut microbiome of healthy individuals(MRA)	P13E	http://www.ebi.ac.uk/ena/data/view/PRJEB8094
MRA_P13E-7	Impact of cefprozil on the gut microbiome of healthy individuals(MRA)	P13E	http://www.ebi.ac.uk/ena/data/view/PRJEB8094
MRA_P13E-90	Impact of cefprozil on the gut microbiome of healthy individuals(MRA)	P13E	http://www.ebi.ac.uk/ena/data/view/PRJEB8094
MRA_P14E-0	Impact of cefprozil on the gut microbiome of healthy individuals(MRA)	P14E	http://www.ebi.ac.uk/ena/data/view/PRJEB8094
MRA_P14E-7	Impact of cefprozil on the gut microbiome of healthy individuals(MRA)	P14E	http://www.ebi.ac.uk/ena/data/view/PRJEB8094
MRA_P14E-90	Impact of cefprozil on the gut microbiome of healthy individuals(MRA)	P14E	http://www.ebi.ac.uk/ena/data/view/PRJEB8094
MRA_P15E-0	Impact of cefprozil on the gut microbiome of healthy individuals(MRA)	P15E	http://www.ebi.ac.uk/ena/data/view/PRJEB8094
MRA_P15E-7	Impact of cefprozil on the gut microbiome of healthy individuals(MRA)	P15E	http://www.ebi.ac.uk/ena/data/view/PRJEB8094
MRA_P15E-90	Impact of cefprozil on the gut microbiome of healthy individuals(MRA)	P15E	http://www.ebi.ac.uk/ena/data/view/PRJEB8094
MRA_P17E-0	Impact of cefprozil on the gut microbiome of healthy individuals(MRA)	P17E	http://www.ebi.ac.uk/ena/data/view/PRJEB8094
MRA_P17E-7	Impact of cefprozil on the gut microbiome of healthy individuals(MRA)	P17E	http://www.ebi.ac.uk/ena/data/view/PRJEB8094
MRA_P17E-90	Impact of cefprozil on the gut microbiome of healthy individuals(MRA)	P17E	http://www.ebi.ac.uk/ena/data/view/PRJEB8094
MRA_P18E-0	Impact of cefprozil on the gut microbiome of healthy individuals(MRA)	P18E	http://www.ebi.ac.uk/ena/data/view/PRJEB8094
MRA_P18E-7	Impact of cefprozil on the gut microbiome of healthy individuals(MRA)	P18E	http://www.ebi.ac.uk/ena/data/view/PRJEB8094
MRA_P18E-90	Impact of cefprozil on the gut microbiome of healthy individuals(MRA)	P18E	http://www.ebi.ac.uk/ena/data/view/PRJEB8094
MRA_P19E-0	Impact of cefprozil on the gut microbiome of healthy individuals(MRA)	P19E	http://www.ebi.ac.uk/ena/data/view/PRJEB8094
MRA_P19E-7	Impact of cefprozil on the gut microbiome of healthy individuals(MRA)	P19E	http://www.ebi.ac.uk/ena/data/view/PRJEB8094
MRA_P19E-90	Impact of cefprozil on the gut microbiome of healthy individuals(MRA)	P19E	http://www.ebi.ac.uk/ena/data/view/PRJEB8094
MRA_P1E-0	Impact of cefprozil on the gut microbiome of healthy individuals(MRA)	P1E	http://www.ebi.ac.uk/ena/data/view/PRJEB8094
MRA_P1E-7	Impact of cefprozil on the gut microbiome of healthy individuals(MRA)	P1E	http://www.ebi.ac.uk/ena/data/view/PRJEB8094
MRA_P1E-90	Impact of cefprozil on the gut microbiome of healthy individuals(MRA)	P1E	http://www.ebi.ac.uk/ena/data/view/PRJEB8094
MRA_P20E-0	Impact of cefprozil on the gut microbiome of healthy individuals(MRA)	P20E	http://www.ebi.ac.uk/ena/data/view/PRJEB8094
MRA_P20E-7	Impact of cefprozil on the gut microbiome of healthy individuals(MRA)	P20E	http://www.ebi.ac.uk/ena/data/view/PRJEB8094
MRA_P20E-90	Impact of cefprozil on the gut microbiome of healthy individuals(MRA)	P20E	http://www.ebi.ac.uk/ena/data/view/PRJEB8094
MRA_P21E-0	Impact of cefprozil on the gut microbiome of healthy individuals(MRA)	P21E	http://www.ebi.ac.uk/ena/data/view/PRJEB8094
MRA_P21E-7	Impact of cefprozil on the gut microbiome of healthy individuals(MRA)	P21E	http://www.ebi.ac.uk/ena/data/view/PRJEB8094
MRA_P21E-90	Impact of cefprozil on the gut microbiome of healthy individuals(MRA)	P21E	http://www.ebi.ac.uk/ena/data/view/PRJEB8094
MRA_P22E-0	Impact of cefprozil on the gut microbiome of healthy individuals(MRA)	P22E	http://www.ebi.ac.uk/ena/data/view/PRJEB8094
MRA_P22E-7	Impact of cefprozil on the gut microbiome of healthy individuals(MRA)	P22E	http://www.ebi.ac.uk/ena/data/view/PRJEB8094
MRA_P22E-90	Impact of cefprozil on the gut microbiome of healthy individuals(MRA)	P22E	http://www.ebi.ac.uk/ena/data/view/PRJEB8094
MRA_P23C-0	Impact of cefprozil on the gut microbiome of healthy individuals(MRA)	P23C	http://www.ebi.ac.uk/ena/data/view/PRJEB8094
MRA_P23C-7	Impact of cefprozil on the gut microbiome of healthy individuals(MRA)	P23C	http://www.ebi.ac.uk/ena/data/view/PRJEB8094
MRA_P23C-90	Impact of cefprozil on the gut microbiome of healthy individuals(MRA)	P23C	http://www.ebi.ac.uk/ena/data/view/PRJEB8094
MRA_P25C-0	Impact of cefprozil on the gut microbiome of healthy individuals(MRA)	P25C	http://www.ebi.ac.uk/ena/data/view/PRJEB8094
MRA_P25C-7	Impact of cefprozil on the gut microbiome of healthy individuals(MRA)	P25C	http://www.ebi.ac.uk/ena/data/view/PRJEB8094
MRA_P25C-90	Impact of cefprozil on the gut microbiome of healthy individuals(MRA)	P25C	http://www.ebi.ac.uk/ena/data/view/PRJEB8094
MRA_P2E-0	Impact of cefprozil on the gut microbiome of healthy individuals(MRA)	P2E	http://www.ebi.ac.uk/ena/data/view/PRJEB8094
MRA_P2E-7	Impact of cefprozil on the gut microbiome of healthy individuals(MRA)	P2E	http://www.ebi.ac.uk/ena/data/view/PRJEB8094
MRA_P2E-90	Impact of cefprozil on the gut microbiome of healthy individuals(MRA)	P2E	http://www.ebi.ac.uk/ena/data/view/PRJEB8094
MRA_P38C-0	Impact of cefprozil on the gut microbiome of healthy individuals(MRA)	P38C	http://www.ebi.ac.uk/ena/data/view/PRJEB8094
MRA_P38C-7	Impact of cefprozil on the gut microbiome of healthy individuals(MRA)	P38C	http://www.ebi.ac.uk/ena/data/view/PRJEB8094
MRA_P38C-90	Impact of cefprozil on the gut microbiome of healthy individuals(MRA)	P38C	http://www.ebi.ac.uk/ena/data/view/PRJEB8094
MRA_P3E-0	Impact of cefprozil on the gut microbiome of healthy individuals(MRA)	P3E	http://www.ebi.ac.uk/ena/data/view/PRJEB8094
MRA_P3E-7	Impact of cefprozil on the gut microbiome of healthy individuals(MRA)	P3E	http://www.ebi.ac.uk/ena/data/view/PRJEB8094
MRA_P3E-90	Impact of cefprozil on the gut microbiome of healthy individuals(MRA)	P3E	http://www.ebi.ac.uk/ena/data/view/PRJEB8094
MRA_P4E-0	Impact of cefprozil on the gut microbiome of healthy individuals(MRA)	P4E	http://www.ebi.ac.uk/ena/data/view/PRJEB8094
MRA_P4E-7	Impact of cefprozil on the gut microbiome of healthy individuals(MRA)	P4E	http://www.ebi.ac.uk/ena/data/view/PRJEB8094
MRA_P4E-90	Impact of cefprozil on the gut microbiome of healthy individuals(MRA)	P4E	http://www.ebi.ac.uk/ena/data/view/PRJEB8094
MRA_P5E-0	Impact of cefprozil on the gut microbiome of healthy individuals(MRA)	P5E	http://www.ebi.ac.uk/ena/data/view/PRJEB8094
MRA_P5E-7	Impact of cefprozil on the gut microbiome of healthy individuals(MRA)	P5E	http://www.ebi.ac.uk/ena/data/view/PRJEB8094
MRA_P5E-90	Impact of cefprozil on the gut microbiome of healthy individuals(MRA)	P5E	http://www.ebi.ac.uk/ena/data/view/PRJEB8094
MRA_P6C-0	Impact of cefprozil on the gut microbiome of healthy individuals(MRA)	P6C	http://www.ebi.ac.uk/ena/data/view/PRJEB8094
MRA_P6C-7	Impact of cefprozil on the gut microbiome of healthy individuals(MRA)	P6C	http://www.ebi.ac.uk/ena/data/view/PRJEB8094
MRA_P6C-90	Impact of cefprozil on the gut microbiome of healthy individuals(MRA)	P6C	http://www.ebi.ac.uk/ena/data/view/PRJEB8094
MRA_P7C-0	Impact of cefprozil on the gut microbiome of healthy individuals(MRA)	P7C	http://www.ebi.ac.uk/ena/data/view/PRJEB8094
MRA_P7C-7	Impact of cefprozil on the gut microbiome of healthy individuals(MRA)	P7C	http://www.ebi.ac.uk/ena/data/view/PRJEB8094
MRA_P7C-90	Impact of cefprozil on the gut microbiome of healthy individuals(MRA)	P7C	http://www.ebi.ac.uk/ena/data/view/PRJEB8094
MRA_P8C-0	Impact of cefprozil on the gut microbiome of healthy individuals(MRA)	P8C	http://www.ebi.ac.uk/ena/data/view/PRJEB8094
MRA_P8C-7	Impact of cefprozil on the gut microbiome of healthy individuals(MRA)	P8C	http://www.ebi.ac.uk/ena/data/view/PRJEB8094
MRA_P8C-90	Impact of cefprozil on the gut microbiome of healthy individuals(MRA)	P8C	http://www.ebi.ac.uk/ena/data/view/PRJEB8094
MRA_P9E-0	Impact of cefprozil on the gut microbiome of healthy individuals(MRA)	P9E	http://www.ebi.ac.uk/ena/data/view/PRJEB8094
MRA_P9E-7	Impact of cefprozil on the gut microbiome of healthy individuals(MRA)	P9E	http://www.ebi.ac.uk/ena/data/view/PRJEB8094
MRA_P9E-90	Impact of cefprozil on the gut microbiome of healthy individuals(MRA)	P9E	http://www.ebi.ac.uk/ena/data/view/PRJEB8094
MetaHIT_MH0001	Metagenomics of the Human Intestinal Tract(MetaHIT)	MH0001	http://www.ebi.ac.uk/ena/data/view/PRJEB2054
MetaHIT_MH0002	Metagenomics of the Human Intestinal Tract(MetaHIT)	MH0002	http://www.ebi.ac.uk/ena/data/view/PRJEB2054
MetaHIT_MH0003	Metagenomics of the Human Intestinal Tract(MetaHIT)	MH0003	http://www.ebi.ac.uk/ena/data/view/PRJEB2054
MetaHIT_MH0004	Metagenomics of the Human Intestinal Tract(MetaHIT)	MH0004	http://www.ebi.ac.uk/ena/data/view/PRJEB2054
MetaHIT_MH0005	Metagenomics of the Human Intestinal Tract(MetaHIT)	MH0005	http://www.ebi.ac.uk/ena/data/view/PRJEB2054
MetaHIT_MH0006	Metagenomics of the Human Intestinal Tract(MetaHIT)	MH0006	http://www.ebi.ac.uk/ena/data/view/PRJEB2054
MetaHIT_MH0008	Metagenomics of the Human Intestinal Tract(MetaHIT)	MH0008	http://www.ebi.ac.uk/ena/data/view/PRJEB2054
MetaHIT_MH0009	Metagenomics of the Human Intestinal Tract(MetaHIT)	MH0009	http://www.ebi.ac.uk/ena/data/view/PRJEB2054
MetaHIT_MH0010	Metagenomics of the Human Intestinal Tract(MetaHIT)	MH0010	http://www.ebi.ac.uk/ena/data/view/PRJEB2054
MetaHIT_MH0011	Metagenomics of the Human Intestinal Tract(MetaHIT)	MH0011	http://www.ebi.ac.uk/ena/data/view/PRJEB2054
MetaHIT_MH0012	Metagenomics of the Human Intestinal Tract(MetaHIT)	MH0012	http://www.ebi.ac.uk/ena/data/view/PRJEB2054
MetaHIT_MH0013	Metagenomics of the Human Intestinal Tract(MetaHIT)	MH0013	http://www.ebi.ac.uk/ena/data/view/PRJEB2054
MetaHIT_MH0014	Metagenomics of the Human Intestinal Tract(MetaHIT)	MH0014	http://www.ebi.ac.uk/ena/data/view/PRJEB2054
MetaHIT_MH0016	Metagenomics of the Human Intestinal Tract(MetaHIT)	MH0016	http://www.ebi.ac.uk/ena/data/view/PRJEB2054
MetaHIT_MH0019	Metagenomics of the Human Intestinal Tract(MetaHIT)	MH0019	http://www.ebi.ac.uk/ena/data/view/PRJEB2054
MetaHIT_MH0020	Metagenomics of the Human Intestinal Tract(MetaHIT)	MH0020	http://www.ebi.ac.uk/ena/data/view/PRJEB2054
MetaHIT_MH0021	Metagenomics of the Human Intestinal Tract(MetaHIT)	MH0021	http://www.ebi.ac.uk/ena/data/view/PRJEB2054
MetaHIT_MH0022	Metagenomics of the Human Intestinal Tract(MetaHIT)	MH0022	http://www.ebi.ac.uk/ena/data/view/PRJEB2054
MetaHIT_MH0023	Metagenomics of the Human Intestinal Tract(MetaHIT)	MH0023	http://www.ebi.ac.uk/ena/data/view/PRJEB2054
MetaHIT_MH0024	Metagenomics of the Human Intestinal Tract(MetaHIT)	MH0024	http://www.ebi.ac.uk/ena/data/view/PRJEB2054
MetaHIT_MH0025	Metagenomics of the Human Intestinal Tract(MetaHIT)	MH0025	http://www.ebi.ac.uk/ena/data/view/PRJEB2054
MetaHIT_MH0026	Metagenomics of the Human Intestinal Tract(MetaHIT)	MH0026	http://www.ebi.ac.uk/ena/data/view/PRJEB2054
MetaHIT_MH0028	Metagenomics of the Human Intestinal Tract(MetaHIT)	MH0028	http://www.ebi.ac.uk/ena/data/view/PRJEB2054
MetaHIT_MH0030	Metagenomics of the Human Intestinal Tract(MetaHIT)	MH0030	http://www.ebi.ac.uk/ena/data/view/PRJEB2054
MetaHIT_MH0031	Metagenomics of the Human Intestinal Tract(MetaHIT)	MH0031	http://www.ebi.ac.uk/ena/data/view/PRJEB2054
MetaHIT_MH0032	Metagenomics of the Human Intestinal Tract(MetaHIT)	MH0032	http://www.ebi.ac.uk/ena/data/view/PRJEB2054
MetaHIT_MH0033	Metagenomics of the Human Intestinal Tract(MetaHIT)	MH0033	http://www.ebi.ac.uk/ena/data/view/PRJEB2054
MetaHIT_MH0034	Metagenomics of the Human Intestinal Tract(MetaHIT)	MH0034	http://www.ebi.ac.uk/ena/data/view/PRJEB2054
MetaHIT_MH0035	Metagenomics of the Human Intestinal Tract(MetaHIT)	MH0035	http://www.ebi.ac.uk/ena/data/view/PRJEB2054
MetaHIT_MH0036	Metagenomics of the Human Intestinal Tract(MetaHIT)	MH0036	http://www.ebi.ac.uk/ena/data/view/PRJEB2054
MetaHIT_MH0037	Metagenomics of the Human Intestinal Tract(MetaHIT)	MH0037	http://www.ebi.ac.uk/ena/data/view/PRJEB2054
MetaHIT_MH0038	Metagenomics of the Human Intestinal Tract(MetaHIT)	MH0038	http://www.ebi.ac.uk/ena/data/view/PRJEB2054
MetaHIT_MH0039	Metagenomics of the Human Intestinal Tract(MetaHIT)	MH0039	http://www.ebi.ac.uk/ena/data/view/PRJEB2054
MetaHIT_MH0040	Metagenomics of the Human Intestinal Tract(MetaHIT)	MH0040	http://www.ebi.ac.uk/ena/data/view/PRJEB2054
MetaHIT_MH0041	Metagenomics of the Human Intestinal Tract(MetaHIT)	MH0041	http://www.ebi.ac.uk/ena/data/view/PRJEB2054
MetaHIT_MH0042	Metagenomics of the Human Intestinal Tract(MetaHIT)	MH0042	http://www.ebi.ac.uk/ena/data/view/PRJEB2054
MetaHIT_MH0043	Metagenomics of the Human Intestinal Tract(MetaHIT)	MH0043	http://www.ebi.ac.uk/ena/data/view/PRJEB2054
MetaHIT_MH0044	Metagenomics of the Human Intestinal Tract(MetaHIT)	MH0044	http://www.ebi.ac.uk/ena/data/view/PRJEB2054
MetaHIT_MH0045	Metagenomics of the Human Intestinal Tract(MetaHIT)	MH0045	http://www.ebi.ac.uk/ena/data/view/PRJEB2054
MetaHIT_MH0046	Metagenomics of the Human Intestinal Tract(MetaHIT)	MH0046	http://www.ebi.ac.uk/ena/data/view/PRJEB2054
MetaHIT_MH0047	Metagenomics of the Human Intestinal Tract(MetaHIT)	MH0047	http://www.ebi.ac.uk/ena/data/view/PRJEB2054
MetaHIT_MH0048	Metagenomics of the Human Intestinal Tract(MetaHIT)	MH0048	http://www.ebi.ac.uk/ena/data/view/PRJEB2054
MetaHIT_MH0049	Metagenomics of the Human Intestinal Tract(MetaHIT)	MH0049	http://www.ebi.ac.uk/ena/data/view/PRJEB2054
MetaHIT_MH0050	Metagenomics of the Human Intestinal Tract(MetaHIT)	MH0050	http://www.ebi.ac.uk/ena/data/view/PRJEB2054
MetaHIT_MH0051	Metagenomics of the Human Intestinal Tract(MetaHIT)	MH0051	http://www.ebi.ac.uk/ena/data/view/PRJEB2054
MetaHIT_MH0052	Metagenomics of the Human Intestinal Tract(MetaHIT)	MH0052	http://www.ebi.ac.uk/ena/data/view/PRJEB2054
MetaHIT_MH0053	Metagenomics of the Human Intestinal Tract(MetaHIT)	MH0053	http://www.ebi.ac.uk/ena/data/view/PRJEB2054
MetaHIT_MH0054	Metagenomics of the Human Intestinal Tract(MetaHIT)	MH0054	http://www.ebi.ac.uk/ena/data/view/PRJEB2054
MetaHIT_MH0055	Metagenomics of the Human Intestinal Tract(MetaHIT)	MH0055	http://www.ebi.ac.uk/ena/data/view/PRJEB2054
MetaHIT_MH0056	Metagenomics of the Human Intestinal Tract(MetaHIT)	MH0056	http://www.ebi.ac.uk/ena/data/view/PRJEB2054
MetaHIT_MH0057	Metagenomics of the Human Intestinal Tract(MetaHIT)	MH0057	http://www.ebi.ac.uk/ena/data/view/PRJEB2054
MetaHIT_MH0058	Metagenomics of the Human Intestinal Tract(MetaHIT)	MH0058	http://www.ebi.ac.uk/ena/data/view/PRJEB2054
MetaHIT_MH0059	Metagenomics of the Human Intestinal Tract(MetaHIT)	MH0059	http://www.ebi.ac.uk/ena/data/view/PRJEB2054
MetaHIT_MH0060	Metagenomics of the Human Intestinal Tract(MetaHIT)	MH0060	http://www.ebi.ac.uk/ena/data/view/PRJEB2054
MetaHIT_MH0061	Metagenomics of the Human Intestinal Tract(MetaHIT)	MH0061	http://www.ebi.ac.uk/ena/data/view/PRJEB2054
MetaHIT_MH0062	Metagenomics of the Human Intestinal Tract(MetaHIT)	MH0062	http://www.ebi.ac.uk/ena/data/view/PRJEB2054
MetaHIT_MH0063	Metagenomics of the Human Intestinal Tract(MetaHIT)	MH0063	http://www.ebi.ac.uk/ena/data/view/PRJEB2054
MetaHIT_MH0064	Metagenomics of the Human Intestinal Tract(MetaHIT)	MH0064	http://www.ebi.ac.uk/ena/data/view/PRJEB2054
MetaHIT_MH0065	Metagenomics of the Human Intestinal Tract(MetaHIT)	MH0065	http://www.ebi.ac.uk/ena/data/view/PRJEB2054
MetaHIT_MH0066	Metagenomics of the Human Intestinal Tract(MetaHIT)	MH0066	http://www.ebi.ac.uk/ena/data/view/PRJEB2054
MetaHIT_MH0067	Metagenomics of the Human Intestinal Tract(MetaHIT)	MH0067	http://www.ebi.ac.uk/ena/data/view/PRJEB2054
MetaHIT_MH0068	Metagenomics of the Human Intestinal Tract(MetaHIT)	MH0068	http://www.ebi.ac.uk/ena/data/view/PRJEB2054
MetaHIT_MH0069	Metagenomics of the Human Intestinal Tract(MetaHIT)	MH0069	http://www.ebi.ac.uk/ena/data/view/PRJEB2054
MetaHIT_MH0070	Metagenomics of the Human Intestinal Tract(MetaHIT)	MH0070	http://www.ebi.ac.uk/ena/data/view/PRJEB2054
MetaHIT_MH0071	Metagenomics of the Human Intestinal Tract(MetaHIT)	MH0071	http://www.ebi.ac.uk/ena/data/view/PRJEB2054
MetaHIT_MH0072	Metagenomics of the Human Intestinal Tract(MetaHIT)	MH0072	http://www.ebi.ac.uk/ena/data/view/PRJEB2054
MetaHIT_MH0073	Metagenomics of the Human Intestinal Tract(MetaHIT)	MH0073	http://www.ebi.ac.uk/ena/data/view/PRJEB2054
MetaHIT_MH0074	Metagenomics of the Human Intestinal Tract(MetaHIT)	MH0074	http://www.ebi.ac.uk/ena/data/view/PRJEB2054
MetaHIT_MH0075	Metagenomics of the Human Intestinal Tract(MetaHIT)	MH0075	http://www.ebi.ac.uk/ena/data/view/PRJEB2054
MetaHIT_MH0076	Metagenomics of the Human Intestinal Tract(MetaHIT)	MH0076	http://www.ebi.ac.uk/ena/data/view/PRJEB2054
MetaHIT_MH0077	Metagenomics of the Human Intestinal Tract(MetaHIT)	MH0077	http://www.ebi.ac.uk/ena/data/view/PRJEB2054
MetaHIT_MH0078	Metagenomics of the Human Intestinal Tract(MetaHIT)	MH0078	http://www.ebi.ac.uk/ena/data/view/PRJEB2054
MetaHIT_MH0079	Metagenomics of the Human Intestinal Tract(MetaHIT)	MH0079	http://www.ebi.ac.uk/ena/data/view/PRJEB2054
MetaHIT_MH0080	Metagenomics of the Human Intestinal Tract(MetaHIT)	MH0080	http://www.ebi.ac.uk/ena/data/view/PRJEB2054
MetaHIT_MH0081	Metagenomics of the Human Intestinal Tract(MetaHIT)	MH0081	http://www.ebi.ac.uk/ena/data/view/PRJEB2054
MetaHIT_MH0082	Metagenomics of the Human Intestinal Tract(MetaHIT)	MH0082	http://www.ebi.ac.uk/ena/data/view/PRJEB2054
MetaHIT_MH0083	Metagenomics of the Human Intestinal Tract(MetaHIT)	MH0083	http://www.ebi.ac.uk/ena/data/view/PRJEB2054
MetaHIT_MH0084	Metagenomics of the Human Intestinal Tract(MetaHIT)	MH0084	http://www.ebi.ac.uk/ena/data/view/PRJEB2054
MetaHIT_MH0085	Metagenomics of the Human Intestinal Tract(MetaHIT)	MH0085	http://www.ebi.ac.uk/ena/data/view/PRJEB2054
MetaHIT_MH0086	Metagenomics of the Human Intestinal Tract(MetaHIT)	MH0086	http://www.ebi.ac.uk/ena/data/view/PRJEB2054
MetaHIT_O2.UC1-0	Metagenomics of the Human Intestinal Tract(MetaHIT)	O2.UC1	http://www.ebi.ac.uk/ena/data/view/PRJEB1220
MetaHIT_O2.UC1-2	Metagenomics of the Human Intestinal Tract(MetaHIT)	O2.UC1	http://www.ebi.ac.uk/ena/data/view/PRJEB1220
MetaHIT_O2.UC1	Metagenomics of the Human Intestinal Tract(MetaHIT)	O2.UC1	http://www.ebi.ac.uk/ena/data/view/PRJEB2054
MetaHIT_O2.UC11-2	Metagenomics of the Human Intestinal Tract(MetaHIT)	O2.UC11	http://www.ebi.ac.uk/ena/data/view/PRJEB1220
MetaHIT_O2.UC11	Metagenomics of the Human Intestinal Tract(MetaHIT)	O2.UC11	http://www.ebi.ac.uk/ena/data/view/PRJEB2054
MetaHIT_O2.UC12-0	Metagenomics of the Human Intestinal Tract(MetaHIT)	O2.UC12	http://www.ebi.ac.uk/ena/data/view/PRJEB1220
MetaHIT_O2.UC12-2	Metagenomics of the Human Intestinal Tract(MetaHIT)	O2.UC12	http://www.ebi.ac.uk/ena/data/view/PRJEB1220
MetaHIT_O2.UC12	Metagenomics of the Human Intestinal Tract(MetaHIT)	O2.UC12	http://www.ebi.ac.uk/ena/data/view/PRJEB2054
MetaHIT_O2.UC13-2	Metagenomics of the Human Intestinal Tract(MetaHIT)	O2.UC13	http://www.ebi.ac.uk/ena/data/view/PRJEB1220
MetaHIT_O2.UC13	Metagenomics of the Human Intestinal Tract(MetaHIT)	O2.UC13	http://www.ebi.ac.uk/ena/data/view/PRJEB2054
MetaHIT_O2.UC14-2	Metagenomics of the Human Intestinal Tract(MetaHIT)	O2.UC14	http://www.ebi.ac.uk/ena/data/view/PRJEB1220
MetaHIT_O2.UC14	Metagenomics of the Human Intestinal Tract(MetaHIT)	O2.UC14	http://www.ebi.ac.uk/ena/data/view/PRJEB2054
MetaHIT_O2.UC16-2	Metagenomics of the Human Intestinal Tract(MetaHIT)	O2.UC16	http://www.ebi.ac.uk/ena/data/view/PRJEB1220
MetaHIT_O2.UC16	Metagenomics of the Human Intestinal Tract(MetaHIT)	O2.UC16	http://www.ebi.ac.uk/ena/data/view/PRJEB2054
MetaHIT_O2.UC17-2	Metagenomics of the Human Intestinal Tract(MetaHIT)	O2.UC17	http://www.ebi.ac.uk/ena/data/view/PRJEB1220
MetaHIT_O2.UC17	Metagenomics of the Human Intestinal Tract(MetaHIT)	O2.UC17	http://www.ebi.ac.uk/ena/data/view/PRJEB2054
MetaHIT_O2.UC18-0	Metagenomics of the Human Intestinal Tract(MetaHIT)	O2.UC18	http://www.ebi.ac.uk/ena/data/view/PRJEB1220
MetaHIT_O2.UC18-2	Metagenomics of the Human Intestinal Tract(MetaHIT)	O2.UC18	http://www.ebi.ac.uk/ena/data/view/PRJEB1220
MetaHIT_O2.UC18	Metagenomics of the Human Intestinal Tract(MetaHIT)	O2.UC18	http://www.ebi.ac.uk/ena/data/view/PRJEB2054
MetaHIT_O2.UC19-0	Metagenomics of the Human Intestinal Tract(MetaHIT)	O2.UC19	http://www.ebi.ac.uk/ena/data/view/PRJEB1220
MetaHIT_O2.UC19-2	Metagenomics of the Human Intestinal Tract(MetaHIT)	O2.UC19	http://www.ebi.ac.uk/ena/data/view/PRJEB1220
MetaHIT_O2.UC19	Metagenomics of the Human Intestinal Tract(MetaHIT)	O2.UC19	http://www.ebi.ac.uk/ena/data/view/PRJEB2054
MetaHIT_O2.UC20-0	Metagenomics of the Human Intestinal Tract(MetaHIT)	O2.UC20	http://www.ebi.ac.uk/ena/data/view/PRJEB1220
MetaHIT_O2.UC20-2	Metagenomics of the Human Intestinal Tract(MetaHIT)	O2.UC20	http://www.ebi.ac.uk/ena/data/view/PRJEB1220
MetaHIT_O2.UC20	Metagenomics of the Human Intestinal Tract(MetaHIT)	O2.UC20	http://www.ebi.ac.uk/ena/data/view/PRJEB2054
MetaHIT_O2.UC21-2	Metagenomics of the Human Intestinal Tract(MetaHIT)	O2.UC21	http://www.ebi.ac.uk/ena/data/view/PRJEB1220
MetaHIT_O2.UC21	Metagenomics of the Human Intestinal Tract(MetaHIT)	O2.UC21	http://www.ebi.ac.uk/ena/data/view/PRJEB2054
MetaHIT_O2.UC22-0	Metagenomics of the Human Intestinal Tract(MetaHIT)	O2.UC22	http://www.ebi.ac.uk/ena/data/view/PRJEB1220
MetaHIT_O2.UC22-2	Metagenomics of the Human Intestinal Tract(MetaHIT)	O2.UC22	http://www.ebi.ac.uk/ena/data/view/PRJEB1220
MetaHIT_O2.UC22	Metagenomics of the Human Intestinal Tract(MetaHIT)	O2.UC22	http://www.ebi.ac.uk/ena/data/view/PRJEB2054
MetaHIT_O2.UC23-2	Metagenomics of the Human Intestinal Tract(MetaHIT)	O2.UC23	http://www.ebi.ac.uk/ena/data/view/PRJEB1220
MetaHIT_O2.UC23	Metagenomics of the Human Intestinal Tract(MetaHIT)	O2.UC23	http://www.ebi.ac.uk/ena/data/view/PRJEB2054
MetaHIT_O2.UC24-0	Metagenomics of the Human Intestinal Tract(MetaHIT)	O2.UC24	http://www.ebi.ac.uk/ena/data/view/PRJEB1220
MetaHIT_O2.UC24-2	Metagenomics of the Human Intestinal Tract(MetaHIT)	O2.UC24	http://www.ebi.ac.uk/ena/data/view/PRJEB1220
MetaHIT_O2.UC24	Metagenomics of the Human Intestinal Tract(MetaHIT)	O2.UC24	http://www.ebi.ac.uk/ena/data/view/PRJEB2054
MetaHIT_O2.UC4-2	Metagenomics of the Human Intestinal Tract(MetaHIT)	O2.UC4	http://www.ebi.ac.uk/ena/data/view/PRJEB1220
MetaHIT_O2.UC4	Metagenomics of the Human Intestinal Tract(MetaHIT)	O2.UC4	http://www.ebi.ac.uk/ena/data/view/PRJEB2054
MetaHIT_V1.CD1-0	Metagenomics of the Human Intestinal Tract(MetaHIT)	V1.CD1	http://www.ebi.ac.uk/ena/data/view/PRJEB1220
MetaHIT_V1.CD1	Metagenomics of the Human Intestinal Tract(MetaHIT)	V1.CD1	http://www.ebi.ac.uk/ena/data/view/PRJEB2054
MetaHIT_V1.CD11	Metagenomics of the Human Intestinal Tract(MetaHIT)	V1.CD11	http://www.ebi.ac.uk/ena/data/view/PRJEB2054
MetaHIT_V1.CD12-0	Metagenomics of the Human Intestinal Tract(MetaHIT)	V1.CD12	http://www.ebi.ac.uk/ena/data/view/PRJEB1220
MetaHIT_V1.CD12	Metagenomics of the Human Intestinal Tract(MetaHIT)	V1.CD12	http://www.ebi.ac.uk/ena/data/view/PRJEB2054
MetaHIT_V1.CD13-0	Metagenomics of the Human Intestinal Tract(MetaHIT)	V1.CD13	http://www.ebi.ac.uk/ena/data/view/PRJEB1220
MetaHIT_V1.CD13	Metagenomics of the Human Intestinal Tract(MetaHIT)	V1.CD13	http://www.ebi.ac.uk/ena/data/view/PRJEB2054
MetaHIT_V1.CD14-0	Metagenomics of the Human Intestinal Tract(MetaHIT)	V1.CD14	http://www.ebi.ac.uk/ena/data/view/PRJEB1220
MetaHIT_V1.CD14	Metagenomics of the Human Intestinal Tract(MetaHIT)	V1.CD14	http://www.ebi.ac.uk/ena/data/view/PRJEB2054
MetaHIT_V1.CD15-0	Metagenomics of the Human Intestinal Tract(MetaHIT)	V1.CD15	http://www.ebi.ac.uk/ena/data/view/PRJEB1220
MetaHIT_V1.CD15-3	Metagenomics of the Human Intestinal Tract(MetaHIT)	V1.CD15	http://www.ebi.ac.uk/ena/data/view/PRJEB1220
MetaHIT_V1.CD15	Metagenomics of the Human Intestinal Tract(MetaHIT)	V1.CD15	http://www.ebi.ac.uk/ena/data/view/PRJEB2054
MetaHIT_V1.CD2-0	Metagenomics of the Human Intestinal Tract(MetaHIT)	V1.CD2	http://www.ebi.ac.uk/ena/data/view/PRJEB1220
MetaHIT_V1.CD2	Metagenomics of the Human Intestinal Tract(MetaHIT)	V1.CD2	http://www.ebi.ac.uk/ena/data/view/PRJEB2054
MetaHIT_V1.CD3-0	Metagenomics of the Human Intestinal Tract(MetaHIT)	V1.CD3	http://www.ebi.ac.uk/ena/data/view/PRJEB1220
MetaHIT_V1.CD3	Metagenomics of the Human Intestinal Tract(MetaHIT)	V1.CD3	http://www.ebi.ac.uk/ena/data/view/PRJEB2054
MetaHIT_V1.CD4-0	Metagenomics of the Human Intestinal Tract(MetaHIT)	V1.CD4	http://www.ebi.ac.uk/ena/data/view/PRJEB1220
MetaHIT_V1.CD4	Metagenomics of the Human Intestinal Tract(MetaHIT)	V1.CD4	http://www.ebi.ac.uk/ena/data/view/PRJEB2054
MetaHIT_V1.CD6-4	Metagenomics of the Human Intestinal Tract(MetaHIT)	V1.CD6	http://www.ebi.ac.uk/ena/data/view/PRJEB1220
MetaHIT_V1.CD6	Metagenomics of the Human Intestinal Tract(MetaHIT)	V1.CD6	http://www.ebi.ac.uk/ena/data/view/PRJEB2054
MetaHIT_V1.CD8	Metagenomics of the Human Intestinal Tract(MetaHIT)	V1.CD8	http://www.ebi.ac.uk/ena/data/view/PRJEB2054
MetaHIT_V1.CD9	Metagenomics of the Human Intestinal Tract(MetaHIT)	V1.CD9	http://www.ebi.ac.uk/ena/data/view/PRJEB2054
MetaHIT_V1.UC10-0	Metagenomics of the Human Intestinal Tract(MetaHIT)	V1.UC10	http://www.ebi.ac.uk/ena/data/view/PRJEB1220
MetaHIT_V1.UC10-2	Metagenomics of the Human Intestinal Tract(MetaHIT)	V1.UC10	http://www.ebi.ac.uk/ena/data/view/PRJEB1220
MetaHIT_V1.UC10	Metagenomics of the Human Intestinal Tract(MetaHIT)	V1.UC10	http://www.ebi.ac.uk/ena/data/view/PRJEB2054
MetaHIT_V1.UC13-0	Metagenomics of the Human Intestinal Tract(MetaHIT)	V1.UC13	http://www.ebi.ac.uk/ena/data/view/PRJEB1220
MetaHIT_V1.UC13-3	Metagenomics of the Human Intestinal Tract(MetaHIT)	V1.UC13	http://www.ebi.ac.uk/ena/data/view/PRJEB1220
MetaHIT_V1.UC13	Metagenomics of the Human Intestinal Tract(MetaHIT)	V1.UC13	http://www.ebi.ac.uk/ena/data/view/PRJEB2054
MetaHIT_V1.UC14-0	Metagenomics of the Human Intestinal Tract(MetaHIT)	V1.UC14	http://www.ebi.ac.uk/ena/data/view/PRJEB1220
MetaHIT_V1.UC14-1	Metagenomics of the Human Intestinal Tract(MetaHIT)	V1.UC14	http://www.ebi.ac.uk/ena/data/view/PRJEB1220
MetaHIT_V1.UC14	Metagenomics of the Human Intestinal Tract(MetaHIT)	V1.UC14	http://www.ebi.ac.uk/ena/data/view/PRJEB2054
MetaHIT_V1.UC15-0	Metagenomics of the Human Intestinal Tract(MetaHIT)	V1.UC15	http://www.ebi.ac.uk/ena/data/view/PRJEB1220
MetaHIT_V1.UC15-3	Metagenomics of the Human Intestinal Tract(MetaHIT)	V1.UC15	http://www.ebi.ac.uk/ena/data/view/PRJEB1220
MetaHIT_V1.UC15	Metagenomics of the Human Intestinal Tract(MetaHIT)	V1.UC15	http://www.ebi.ac.uk/ena/data/view/PRJEB2054
MetaHIT_V1.UC17-2	Metagenomics of the Human Intestinal Tract(MetaHIT)	V1.UC17	http://www.ebi.ac.uk/ena/data/view/PRJEB1220
MetaHIT_V1.UC17	Metagenomics of the Human Intestinal Tract(MetaHIT)	V1.UC17	http://www.ebi.ac.uk/ena/data/view/PRJEB2054
MetaHIT_V1.UC18-0	Metagenomics of the Human Intestinal Tract(MetaHIT)	V1.UC18	http://www.ebi.ac.uk/ena/data/view/PRJEB1220
MetaHIT_V1.UC18	Metagenomics of the Human Intestinal Tract(MetaHIT)	V1.UC18	http://www.ebi.ac.uk/ena/data/view/PRJEB2054
MetaHIT_V1.UC19-0	Metagenomics of the Human Intestinal Tract(MetaHIT)	V1.UC19	http://www.ebi.ac.uk/ena/data/view/PRJEB1220
MetaHIT_V1.UC19	Metagenomics of the Human Intestinal Tract(MetaHIT)	V1.UC19	http://www.ebi.ac.uk/ena/data/view/PRJEB2054
MetaHIT_V1.UC21-0	Metagenomics of the Human Intestinal Tract(MetaHIT)	V1.UC21	http://www.ebi.ac.uk/ena/data/view/PRJEB1220
MetaHIT_V1.UC21-4	Metagenomics of the Human Intestinal Tract(MetaHIT)	V1.UC21	http://www.ebi.ac.uk/ena/data/view/PRJEB1220
MetaHIT_V1.UC21	Metagenomics of the Human Intestinal Tract(MetaHIT)	V1.UC21	http://www.ebi.ac.uk/ena/data/view/PRJEB2054
MetaHIT_V1.UC6-0	Metagenomics of the Human Intestinal Tract(MetaHIT)	V1.UC6	http://www.ebi.ac.uk/ena/data/view/PRJEB1220
MetaHIT_V1.UC6	Metagenomics of the Human Intestinal Tract(MetaHIT)	V1.UC6	http://www.ebi.ac.uk/ena/data/view/PRJEB2054
MetaHIT_V1.UC7-0	Metagenomics of the Human Intestinal Tract(MetaHIT)	V1.UC7	http://www.ebi.ac.uk/ena/data/view/PRJEB1220
MetaHIT_V1.UC7	Metagenomics of the Human Intestinal Tract(MetaHIT)	V1.UC7	http://www.ebi.ac.uk/ena/data/view/PRJEB2054
MetaHIT_V1.UC8-0	Metagenomics of the Human Intestinal Tract(MetaHIT)	V1.UC8	http://www.ebi.ac.uk/ena/data/view/PRJEB1220
MetaHIT_V1.UC8	Metagenomics of the Human Intestinal Tract(MetaHIT)	V1.UC8	http://www.ebi.ac.uk/ena/data/view/PRJEB2054
MetaHIT_V1.UC9-0	Metagenomics of the Human Intestinal Tract(MetaHIT)	V1.UC9	http://www.ebi.ac.uk/ena/data/view/PRJEB1220
MetaHIT_V1.UC9	Metagenomics of the Human Intestinal Tract(MetaHIT)	V1.UC9	http://www.ebi.ac.uk/ena/data/view/PRJEB2054
TTV_alien-11-0-0	Temporal and technical variability of human gut metagenomes(TTV)	alien	http://www.ebi.ac.uk/ena/data/view/PRJEB8347
TTV_alien-11-2-0	Temporal and technical variability of human gut metagenomes(TTV)	alien	http://www.ebi.ac.uk/ena/data/view/PRJEB8347
TTV_alien-11-376-0	Temporal and technical variability of human gut metagenomes(TTV)	alien	http://www.ebi.ac.uk/ena/data/view/PRJEB8347
TTV_alien-11-377-0	Temporal and technical variability of human gut metagenomes(TTV)	alien	http://www.ebi.ac.uk/ena/data/view/PRJEB8347
TTV_alien-11-378-0	Temporal and technical variability of human gut metagenomes(TTV)	alien	http://www.ebi.ac.uk/ena/data/view/PRJEB8347
TTV_alien-11-380-0	Temporal and technical variability of human gut metagenomes(TTV)	alien	http://www.ebi.ac.uk/ena/data/view/PRJEB8347
TTV_alien-11-392-1	Temporal and technical variability of human gut metagenomes(TTV)	alien	http://www.ebi.ac.uk/ena/data/view/PRJEB8347
TTV_alien-11-392-2	Temporal and technical variability of human gut metagenomes(TTV)	alien	http://www.ebi.ac.uk/ena/data/view/PRJEB8347
TTV_alien-11-392-3	Temporal and technical variability of human gut metagenomes(TTV)	alien	http://www.ebi.ac.uk/ena/data/view/PRJEB8347
TTV_alien-11-60-0	Temporal and technical variability of human gut metagenomes(TTV)	alien	http://www.ebi.ac.uk/ena/data/view/PRJEB8347
TTV_alien-11-600-0	Temporal and technical variability of human gut metagenomes(TTV)	alien	http://www.ebi.ac.uk/ena/data/view/PRJEB8347
TTV_alien-11-630-0	Temporal and technical variability of human gut metagenomes(TTV)	alien	http://www.ebi.ac.uk/ena/data/view/PRJEB8347
TTV_alien-11-632-0	Temporal and technical variability of human gut metagenomes(TTV)	alien	http://www.ebi.ac.uk/ena/data/view/PRJEB8347
TTV_alien-11-637-0	Temporal and technical variability of human gut metagenomes(TTV)	alien	http://www.ebi.ac.uk/ena/data/view/PRJEB8347
TTV_alien-11-7-0	Temporal and technical variability of human gut metagenomes(TTV)	alien	http://www.ebi.ac.uk/ena/data/view/PRJEB8347
TTV_alien-11-773-0	Temporal and technical variability of human gut metagenomes(TTV)	alien	http://www.ebi.ac.uk/ena/data/view/PRJEB8347
TTV_alien-12-7-0	Temporal and technical variability of human gut metagenomes(TTV)	alien	http://www.ebi.ac.uk/ena/data/view/PRJEB8347
TTV_alien-13-392-1	Temporal and technical variability of human gut metagenomes(TTV)	alien	http://www.ebi.ac.uk/ena/data/view/PRJEB8347
TTV_alien-13-392-2	Temporal and technical variability of human gut metagenomes(TTV)	alien	http://www.ebi.ac.uk/ena/data/view/PRJEB8347
TTV_alien-13-392-3	Temporal and technical variability of human gut metagenomes(TTV)	alien	http://www.ebi.ac.uk/ena/data/view/PRJEB8347
TTV_alien-13-7-0	Temporal and technical variability of human gut metagenomes(TTV)	alien	http://www.ebi.ac.uk/ena/data/view/PRJEB8347
TTV_bugkiller-11-0-0	Temporal and technical variability of human gut metagenomes(TTV)	bugkiller	http://www.ebi.ac.uk/ena/data/view/PRJEB8347
TTV_bugkiller-11-2-0	Temporal and technical variability of human gut metagenomes(TTV)	bugkiller	http://www.ebi.ac.uk/ena/data/view/PRJEB8347
TTV_bugkiller-11-392-1	Temporal and technical variability of human gut metagenomes(TTV)	bugkiller	http://www.ebi.ac.uk/ena/data/view/PRJEB8347
TTV_bugkiller-11-392-2	Temporal and technical variability of human gut metagenomes(TTV)	bugkiller	http://www.ebi.ac.uk/ena/data/view/PRJEB8347
TTV_bugkiller-11-392-3	Temporal and technical variability of human gut metagenomes(TTV)	bugkiller	http://www.ebi.ac.uk/ena/data/view/PRJEB8347
TTV_bugkiller-11-60-0	Temporal and technical variability of human gut metagenomes(TTV)	bugkiller	http://www.ebi.ac.uk/ena/data/view/PRJEB8347
TTV_bugkiller-11-600-0	Temporal and technical variability of human gut metagenomes(TTV)	bugkiller	http://www.ebi.ac.uk/ena/data/view/PRJEB8347
TTV_bugkiller-11-7-0	Temporal and technical variability of human gut metagenomes(TTV)	bugkiller	http://www.ebi.ac.uk/ena/data/view/PRJEB8347
TTV_bugkiller-11-773-0	Temporal and technical variability of human gut metagenomes(TTV)	bugkiller	http://www.ebi.ac.uk/ena/data/view/PRJEB8347
TTV_bugkiller-12-7-0	Temporal and technical variability of human gut metagenomes(TTV)	bugkiller	http://www.ebi.ac.uk/ena/data/view/PRJEB8347
TTV_bugkiller-13-392-1	Temporal and technical variability of human gut metagenomes(TTV)	bugkiller	http://www.ebi.ac.uk/ena/data/view/PRJEB8347
TTV_bugkiller-13-392-2	Temporal and technical variability of human gut metagenomes(TTV)	bugkiller	http://www.ebi.ac.uk/ena/data/view/PRJEB8347
TTV_bugkiller-13-392-3	Temporal and technical variability of human gut metagenomes(TTV)	bugkiller	http://www.ebi.ac.uk/ena/data/view/PRJEB8347
TTV_bugkiller-13-7-0	Temporal and technical variability of human gut metagenomes(TTV)	bugkiller	http://www.ebi.ac.uk/ena/data/view/PRJEB8347
TTV_daisy-11-0-0	Temporal and technical variability of human gut metagenomes(TTV)	daisy	http://www.ebi.ac.uk/ena/data/view/PRJEB8347
TTV_daisy-11-2-0	Temporal and technical variability of human gut metagenomes(TTV)	daisy	http://www.ebi.ac.uk/ena/data/view/PRJEB8347
TTV_daisy-11-60-0	Temporal and technical variability of human gut metagenomes(TTV)	daisy	http://www.ebi.ac.uk/ena/data/view/PRJEB8347
TTV_daisy-11-7-0	Temporal and technical variability of human gut metagenomes(TTV)	daisy	http://www.ebi.ac.uk/ena/data/view/PRJEB8347
TTV_halbarad-11-0-0	Temporal and technical variability of human gut metagenomes(TTV)	halbarad	http://www.ebi.ac.uk/ena/data/view/PRJEB8347
TTV_halbarad-11-2-0	Temporal and technical variability of human gut metagenomes(TTV)	halbarad	http://www.ebi.ac.uk/ena/data/view/PRJEB8347
TTV_halbarad-11-392-0	Temporal and technical variability of human gut metagenomes(TTV)	halbarad	http://www.ebi.ac.uk/ena/data/view/PRJEB8347
TTV_halbarad-11-7-0	Temporal and technical variability of human gut metagenomes(TTV)	halbarad	http://www.ebi.ac.uk/ena/data/view/PRJEB8347
TTV_halbarad-12-7-0	Temporal and technical variability of human gut metagenomes(TTV)	halbarad	http://www.ebi.ac.uk/ena/data/view/PRJEB8347
TTV_halbarad-13-7-0	Temporal and technical variability of human gut metagenomes(TTV)	halbarad	http://www.ebi.ac.uk/ena/data/view/PRJEB8347
TTV_peacemaker-11-0-0	Temporal and technical variability of human gut metagenomes(TTV)	peacemaker	http://www.ebi.ac.uk/ena/data/view/PRJEB8347
TTV_peacemaker-11-2-0	Temporal and technical variability of human gut metagenomes(TTV)	peacemaker	http://www.ebi.ac.uk/ena/data/view/PRJEB8347
TTV_peacemaker-11-392-1	Temporal and technical variability of human gut metagenomes(TTV)	peacemaker	http://www.ebi.ac.uk/ena/data/view/PRJEB8347
TTV_peacemaker-11-392-2	Temporal and technical variability of human gut metagenomes(TTV)	peacemaker	http://www.ebi.ac.uk/ena/data/view/PRJEB8347
TTV_peacemaker-11-392-3	Temporal and technical variability of human gut metagenomes(TTV)	peacemaker	http://www.ebi.ac.uk/ena/data/view/PRJEB8347
TTV_peacemaker-11-60-0	Temporal and technical variability of human gut metagenomes(TTV)	peacemaker	http://www.ebi.ac.uk/ena/data/view/PRJEB8347
TTV_peacemaker-11-600-0	Temporal and technical variability of human gut metagenomes(TTV)	peacemaker	http://www.ebi.ac.uk/ena/data/view/PRJEB8347
TTV_peacemaker-11-7-0	Temporal and technical variability of human gut metagenomes(TTV)	peacemaker	http://www.ebi.ac.uk/ena/data/view/PRJEB8347
TTV_peacemaker-11-773-0	Temporal and technical variability of human gut metagenomes(TTV)	peacemaker	http://www.ebi.ac.uk/ena/data/view/PRJEB8347
TTV_peacemaker-12-7-0	Temporal and technical variability of human gut metagenomes(TTV)	peacemaker	http://www.ebi.ac.uk/ena/data/view/PRJEB8347
TTV_peacemaker-13-392-1	Temporal and technical variability of human gut metagenomes(TTV)	peacemaker	http://www.ebi.ac.uk/ena/data/view/PRJEB8347
TTV_peacemaker-13-392-2	Temporal and technical variability of human gut metagenomes(TTV)	peacemaker	http://www.ebi.ac.uk/ena/data/view/PRJEB8347
TTV_peacemaker-13-392-3	Temporal and technical variability of human gut metagenomes(TTV)	peacemaker	http://www.ebi.ac.uk/ena/data/view/PRJEB8347
TTV_peacemaker-13-7-0	Temporal and technical variability of human gut metagenomes(TTV)	peacemaker	http://www.ebi.ac.uk/ena/data/view/PRJEB8347
TTV_scavenger-11-0-0	Temporal and technical variability of human gut metagenomes(TTV)	scavenger	http://www.ebi.ac.uk/ena/data/view/PRJEB8347
TTV_scavenger-11-392-0	Temporal and technical variability of human gut metagenomes(TTV)	scavenger	http://www.ebi.ac.uk/ena/data/view/PRJEB8347
TTV_scavenger-11-60-0	Temporal and technical variability of human gut metagenomes(TTV)	scavenger	http://www.ebi.ac.uk/ena/data/view/PRJEB8347
TTV_scavenger-11-7-0	Temporal and technical variability of human gut metagenomes(TTV)	scavenger	http://www.ebi.ac.uk/ena/data/view/PRJEB8347
TTV_scavenger-12-7-0	Temporal and technical variability of human gut metagenomes(TTV)	scavenger	http://www.ebi.ac.uk/ena/data/view/PRJEB8347
TTV_scavenger-13-7-0	Temporal and technical variability of human gut metagenomes(TTV)	scavenger	http://www.ebi.ac.uk/ena/data/view/PRJEB8347
TTV_tigress-11-0-0	Temporal and technical variability of human gut metagenomes(TTV)	tigress	http://www.ebi.ac.uk/ena/data/view/PRJEB8347
TTV_tigress-11-2-0	Temporal and technical variability of human gut metagenomes(TTV)	tigress	http://www.ebi.ac.uk/ena/data/view/PRJEB8347
TTV_tigress-11-60-0	Temporal and technical variability of human gut metagenomes(TTV)	tigress	http://www.ebi.ac.uk/ena/data/view/PRJEB8347
TTV_tigress-11-7-0	Temporal and technical variability of human gut metagenomes(TTV)	tigress	http://www.ebi.ac.uk/ena/data/view/PRJEB8347
note
248 samples of 138 individuals were from HMP projects, “gt” shorts for gastrointestinal tract, “v” means sampling visit, and “r” means sampling replicate, “2016” means 2016 updated data; 168 samples of 119 individuals were from MetaHIT project, the first number after “-” means sampling visit number; 72 samples of 24 individuals were from MRA data set , “E” stands for treatment with antibiotic, “C…
